# Supplementary material for: Differential patterns of ophiostomatoid fungal communities associated with three sympatric Tomicus species infesting pines in south-western China, with a description of four new species
Source: MycoKeys. 2019 Apr 9;50:93–133. doi: 10.3897/mycokeys.50.32653 (PMC6477840; doi:10.3897/mycokeys.50.32653)
Supplement: XML Treatment for Esteya vermicola [file mycokeys.50.32653-treatment1.xml]

<!DOCTYPE tp:taxon-treatment
  PUBLIC "-//TaxonX//DTD Taxonomic Treatment Publishing DTD v0 20100105//EN" "tax-treatment-NSO.dtd">
<tp:taxon-treatment xmlns:tp="http://www.plazi.org/taxpub"><tp:treatment-meta><kwd-group><label>Taxon classification</label><kwd><named-content xmlns:xlink="http://www.w3.org/1999/xlink" content-type="kingdom">Fungi</named-content></kwd><kwd><named-content xmlns:xlink="http://www.w3.org/1999/xlink" content-type="order">Ophiostomatales</named-content></kwd><kwd><named-content xmlns:xlink="http://www.w3.org/1999/xlink" content-type="family">Ophiostomataceae</named-content></kwd></kwd-group><mixed-citation publication-type="journal"><person-group><name><surname>Min Wang</surname><given-names>Hui</given-names></name><name><surname>Wang</surname><given-names>Zheng</given-names></name><name><surname>Liu</surname><given-names>Fu</given-names></name><name><surname>Xu Wu</surname><given-names>Cheng</given-names></name><name><surname>Fang Zhang</surname><given-names>Su</given-names></name><name><surname>Kong</surname><given-names>Xiang Bo</given-names></name><name><surname>Decock</surname><given-names>Cony</given-names></name><name><surname>Lu</surname><given-names>Quan</given-names></name><name><surname>Zhang</surname><given-names>Zhen</given-names></name></person-group><article-title>Differential patterns of ophiostomatoid fungal communities associated with three sympatric <italic><tp:taxon-name><tp:taxon-name-part taxon-name-part-type="genus" reg="Tomicus">Tomicus</tp:taxon-name-part></tp:taxon-name></italic> species infesting pines in south-western China, with a description of four new species</article-title><source>MycoKeys</source><day>09</day><month>4</month><year>2019</year><volume>50</volume><fpage>93</fpage><lpage>133</lpage><pub-id pub-id-type="doi">10.3897/mycokeys.50.32653</pub-id></mixed-citation></tp:treatment-meta><tp:nomenclature><tp:taxon-name>
              <tp:taxon-name-part taxon-name-part-type="genus" reg="Esteya">Esteya</tp:taxon-name-part>
              <tp:taxon-name-part taxon-name-part-type="species" reg="vermicola">vermicola</tp:taxon-name-part>
              <object-id xmlns:xlink="http://www.w3.org/1999/xlink" content-type="mycobank" xlink:type="simple">MB450702</object-id>
            </tp:taxon-name><tp:taxon-authority>J.Y. Liou, J.Y. Shih &amp; Tzean, Mycol. Res. 103(2): 243. 1999.</tp:taxon-authority><xref ref-type="fig" rid="F10">Fig. 10</xref></tp:nomenclature><tp:treatment-sec sec-type="description" id="SECID0EAGCI"><title>Description.</title><p>Sexual form: unknown.</p><p>Asexual form: <italic><tp:taxon-name><tp:taxon-name-part taxon-name-part-type="genus" reg="Hyalorhinocladiella">Hyalorhinocladiella</tp:taxon-name-part></tp:taxon-name></italic>-like. <italic>Conidiophores</italic> mononematous, micronematous; <italic>conidiophorous cells</italic> solitary, integrated, flask-shaped, with an inflated base (3.6–) 4.6–6.1 (–7.1) μm in diam., the fertile hyphoid part (9.1–) 12.2–19.0 (–22.5) × (1.4–) 1.9–3.1 (–4.7) μm, often crooked due to successive conidial development; <italic>conidia</italic> 1-celled, asymmetrically ellipsoidal in face view, concave, lunate in side view, with a layer of adhesive mucus on the concave surface, ending slightly apiculate, hyaline, smooth, (8.0–) 10–12 (–13.1) × (3.3–) 3.4–4.5 (–5.1) μm, containing an ovoid endospore-like structure.</p><fig id="F10" position="float" orientation="portrait"><label>Figure 10.</label><caption><p><bold>A–H</bold> Morphological characters of <italic><tp:taxon-name><tp:taxon-name-part taxon-name-part-type="genus" reg="Esteya">Esteya</tp:taxon-name-part><tp:taxon-name-part taxon-name-part-type="species" reg="vermicola">vermicola</tp:taxon-name-part></tp:taxon-name></italic><bold>A, B</bold> upper and reverse of cultures on 2% MEA 20 d after inoculation <bold>C–H</bold> conidiogenous cells with lunate conidia <bold>I–M</bold> the cuticle of a nematode attached by many lunate conidia. Scale bars: 20 μm (<bold>I, K, L)</bold>; 10 μm (<bold>C–H, J, M</bold>).</p></caption><graphic xmlns:xlink="http://www.w3.org/1999/xlink" xlink:href="mycokeys-50-093-g010.jpg" position="float" orientation="portrait" xlink:type="simple" id="oo_292796.jpg"/></fig><!--PageBreak --></tp:treatment-sec><tp:treatment-sec sec-type="description" id="SECID0EYHCI"><title>Culture characteristics.</title><p>Colonies on 2% MEA in the dark reaching 31 mm in diam. in 8 days at 25 °C, growth rate up to 5 mm/day at the fastest; colony margin smooth. Mycelium compact, somewhat floccose in the margin, white at first, gradually discolouring to greyish-green, eventually dark green. Optimal growth temperature 25 °C, growth at 5 °C and 35 °C.</p></tp:treatment-sec><tp:treatment-sec sec-type="Known substrate and host" id="SECID0E4HCI"><title>Known substrate and host.</title><p>Galleries of <italic><tp:taxon-name><tp:taxon-name-part taxon-name-part-type="genus" reg="Tomicus">Tomicus</tp:taxon-name-part><tp:taxon-name-part taxon-name-part-type="species" reg="yunnanensis">yunnanensis</tp:taxon-name-part></tp:taxon-name></italic> in <italic><tp:taxon-name><tp:taxon-name-part taxon-name-part-type="genus" reg="Pinus">Pinus</tp:taxon-name-part><tp:taxon-name-part taxon-name-part-type="species" reg="yunnanensis">yunnanensis</tp:taxon-name-part></tp:taxon-name></italic>.</p></tp:treatment-sec><tp:treatment-sec sec-type="Known insect vector" id="SECID0EZICI"><title>Known insect vector.</title><p><italic><tp:taxon-name><tp:taxon-name-part taxon-name-part-type="genus" reg="Tomicus">Tomicus</tp:taxon-name-part><tp:taxon-name-part taxon-name-part-type="species" reg="yunnanensis">yunnanensis</tp:taxon-name-part></tp:taxon-name></italic>.</p></tp:treatment-sec><tp:treatment-sec sec-type="distribution" id="SECID0EKJCI"><title>Known distribution.</title><p>Yunnan Province, China.</p></tp:treatment-sec><tp:treatment-sec sec-type="Specimen examined" id="SECID0EPJCI"><title>Specimen examined.</title><p>CHINA, Yunnan, <italic><tp:taxon-name><tp:taxon-name-part taxon-name-part-type="genus" reg="Tomicus">Tomicus</tp:taxon-name-part><tp:taxon-name-part taxon-name-part-type="species" reg="yunnanensis">yunnanensis</tp:taxon-name-part></tp:taxon-name></italic> galleries in <italic><tp:taxon-name><tp:taxon-name-part taxon-name-part-type="genus" reg="Pinus">Pinus</tp:taxon-name-part><tp:taxon-name-part taxon-name-part-type="species" reg="yunnanensis">yunnanensis</tp:taxon-name-part></tp:taxon-name></italic>, Dec. 2016, HM Wang, CFCC 52625 = CXY 1893.</p></tp:treatment-sec><tp:treatment-sec sec-type="notes" id="SECID0ELKCI"><title>Note.</title><p><italic><tp:taxon-name><tp:taxon-name-part taxon-name-part-type="genus" reg="Esteya">Esteya</tp:taxon-name-part><tp:taxon-name-part taxon-name-part-type="species" reg="vermicola">vermicola</tp:taxon-name-part></tp:taxon-name></italic> is known only from an asexual, <italic><tp:taxon-name><tp:taxon-name-part taxon-name-part-type="genus" reg="Hyalorhinocladiella">Hyalorhinocladiella</tp:taxon-name-part></tp:taxon-name></italic>-like state producing lunate and bacilliform conidia (<xref ref-type="bibr" rid="B48">Liou et al. 1999</xref>, <xref ref-type="bibr" rid="B32">Kubátová et al. 2000</xref>, <xref ref-type="bibr" rid="B81">Wang et al. 2009</xref>, <xref ref-type="bibr" rid="B82">2014</xref>) that we also observed in various strains of <italic><tp:taxon-name><tp:taxon-name-part taxon-name-part-type="genus" reg="Esteya">E.</tp:taxon-name-part><tp:taxon-name-part taxon-name-part-type="species" reg="vermicola">vermicola</tp:taxon-name-part></tp:taxon-name></italic> with a different origin (Taiwan, Korea, Czech Republic). Our strain was identified as <italic><tp:taxon-name><tp:taxon-name-part taxon-name-part-type="genus" reg="Esteya">E.</tp:taxon-name-part><tp:taxon-name-part taxon-name-part-type="species" reg="vermicola">vermicola</tp:taxon-name-part></tp:taxon-name></italic> based on phylogenetic inferences and morphological characters. However, our strain differed from previous descriptions (<xref ref-type="bibr" rid="B48">Liou et al. 1999</xref>) in having only lunate conidia <italic>in vitro</italic>. The size of the lunate conidia of our strains (mostly 10 - 12 × 3.4 - 4.5 μm) was similar to that reported for <italic><tp:taxon-name><tp:taxon-name-part taxon-name-part-type="genus" reg="Esteya">E.</tp:taxon-name-part><tp:taxon-name-part taxon-name-part-type="species" reg="vermicola">vermicola</tp:taxon-name-part></tp:taxon-name></italic>, <italic>viz.</italic> 9.9–11.9 × 3.4–4.5 μm vs 8.2-11.1 × 3.5–3.7 μm (Taiwan, <xref ref-type="bibr" rid="B48">Liou et al. 1999</xref>), 9.3–12.4 × 3.0–3.2 μm (Czech Republic, <xref ref-type="bibr" rid="B32">Kubátová et al. 2000</xref>), 7.7–12.1 × 3.0–3.8 μm (Korea, <xref ref-type="bibr" rid="B81">Wang et al. 2009</xref>) or 8.7–11.9 × 3.0–3.6 μm (Brazil, <xref ref-type="bibr" rid="B82">Wang et al. 2014</xref>).</p><p>This is the first report of <italic><tp:taxon-name><tp:taxon-name-part taxon-name-part-type="genus" reg="Esteya">E.</tp:taxon-name-part><tp:taxon-name-part taxon-name-part-type="species" reg="vermicola">vermicola</tp:taxon-name-part></tp:taxon-name></italic> from continental China. The species was originally isolated from Japanese black pine infected by the pinewood nematode <italic><tp:taxon-name><tp:taxon-name-part taxon-name-part-type="genus" reg="Bursaphelenchus">Bursaphelenchus</tp:taxon-name-part><tp:taxon-name-part taxon-name-part-type="species" reg="xylophilus">xylophilus</tp:taxon-name-part></tp:taxon-name></italic>, in Taiwan (<xref ref-type="bibr" rid="B48">Liou et al. 1999</xref>). Since then, its distribution range has been extended to Japan and Korea, Europe (Czech Republic, Italy) and both North (USA) and South America (Brazil) (<xref ref-type="bibr" rid="B48">Liou et al. 1999</xref>, <xref ref-type="bibr" rid="B32">Kubátová et al. 2000</xref>, <xref ref-type="bibr" rid="B81">Wang et al. 2009</xref>, <xref ref-type="bibr" rid="B82">2014</xref>, <xref ref-type="bibr" rid="B38">Li et al. 2018</xref>). This species is associated with various vectors, including the pinewood nematode, <italic><tp:taxon-name><tp:taxon-name-part taxon-name-part-type="genus" reg="Oxoplatypus">Oxoplatypus</tp:taxon-name-part><tp:taxon-name-part taxon-name-part-type="species" reg="quadridentatus">quadridentatus</tp:taxon-name-part></tp:taxon-name></italic> and the bark beetle <italic><tp:taxon-name><tp:taxon-name-part taxon-name-part-type="genus" reg="Scolytus">Scolytus</tp:taxon-name-part><tp:taxon-name-part taxon-name-part-type="species" reg="intricatus">intricatus</tp:taxon-name-part></tp:taxon-name></italic>. It was isolated also from wooden packaging material infested by <italic><tp:taxon-name><tp:taxon-name-part taxon-name-part-type="genus" reg="Bursaphelenchus">Bursaphelenchus</tp:taxon-name-part><tp:taxon-name-part taxon-name-part-type="species" reg="rainulfi">rainulfi</tp:taxon-name-part></tp:taxon-name></italic>.</p></tp:treatment-sec><ref-list><ref id="B48"><mixed-citation xmlns:xlink="http://www.w3.org/1999/xlink" xlink:type="simple"><person-group><name name-style="western"><surname>Liou</surname><given-names>JY</given-names></name><name name-style="western"><surname>Shih</surname><given-names>JY</given-names></name><name name-style="western"><surname>Tzean</surname><given-names>SS</given-names></name></person-group> (<year>1999</year>) <article-title><italic><tp:taxon-name><tp:taxon-name-part taxon-name-part-type="genus">Esteya</tp:taxon-name-part></tp:taxon-name></italic>, a new nematophagous genus from Taiwan, attacking the pinewood nematode (<italic><tp:taxon-name><tp:taxon-name-part taxon-name-part-type="genus">Bursaphelenchus</tp:taxon-name-part><tp:taxon-name-part taxon-name-part-type="species">xylophilus</tp:taxon-name-part></tp:taxon-name></italic>).</article-title><source>Mycological Research</source><volume>103</volume>(<issue>2</issue>): <fpage>242</fpage>–<lpage>248</lpage>. <ext-link xlink:type="simple" ext-link-type="doi" xlink:href="10.1017/S0953756298006984">https://doi.org/10.1017/S0953756298006984</ext-link></mixed-citation></ref><ref id="B32"><mixed-citation xmlns:xlink="http://www.w3.org/1999/xlink" xlink:type="simple"><person-group><name name-style="western"><surname>Kubátová</surname><given-names>A</given-names></name><name name-style="western"><surname>Novotný</surname><given-names>D</given-names></name><name name-style="western"><surname>Prášil</surname><given-names>K</given-names></name><name name-style="western"><surname>et</surname><given-names>al.</given-names></name></person-group> (<year>2000</year>) <article-title>The nematophagous hyphomycete <italic><tp:taxon-name><tp:taxon-name-part taxon-name-part-type="genus">Esteya</tp:taxon-name-part><tp:taxon-name-part taxon-name-part-type="species">vermicola</tp:taxon-name-part></tp:taxon-name></italic> found in the Czech Republic.</article-title><source>Czech Mycology</source><volume>52</volume>(<issue>3</issue>): <fpage>227</fpage>–<lpage>235</lpage>.</mixed-citation></ref><ref id="B81"><mixed-citation xmlns:xlink="http://www.w3.org/1999/xlink" xlink:type="simple"><person-group><name name-style="western"><surname>Wang</surname><given-names>CY</given-names></name><name name-style="western"><surname>Fang</surname><given-names>ZM</given-names></name><name name-style="western"><surname>Wang</surname><given-names>Z</given-names></name><name name-style="western"><surname>et</surname><given-names>al.</given-names></name></person-group> (<year>2009</year>) <article-title>High infection activities of two <italic><tp:taxon-name><tp:taxon-name-part taxon-name-part-type="genus">Esteya</tp:taxon-name-part><tp:taxon-name-part taxon-name-part-type="species">vermicola</tp:taxon-name-part></tp:taxon-name></italic> isolates against pinewood nematode.</article-title><source>African Journal of Microbiology Research</source><volume>3</volume>(<issue>10</issue>): <fpage>581</fpage>–<lpage>584</lpage>. <ext-link xlink:type="simple" ext-link-type="doi" xlink:href="10.1007/s12275-007-0122-7">https://doi.org/10.1007/s12275-007-0122-7</ext-link></mixed-citation></ref><ref id="B82"><mixed-citation xmlns:xlink="http://www.w3.org/1999/xlink" xlink:type="simple"><person-group><name name-style="western"><surname>Wang</surname><given-names>X</given-names></name><name name-style="western"><surname>Wang</surname><given-names>T</given-names></name><name name-style="western"><surname>Wang</surname><given-names>J</given-names></name><name name-style="western"><surname>et</surname><given-names>al.</given-names></name></person-group> (<year>2014</year>) <article-title>Morphological, molecular and biological characterization of <italic><tp:taxon-name><tp:taxon-name-part taxon-name-part-type="genus">Esteya</tp:taxon-name-part><tp:taxon-name-part taxon-name-part-type="species">vermicola</tp:taxon-name-part></tp:taxon-name></italic>, a nematophagous fungus isolated from intercepted wood packing materials exported from Brazil.</article-title><source>mycoscience</source><volume>55</volume>(<issue>5</issue>): <fpage>367</fpage>–<lpage>377</lpage>. <ext-link xlink:type="simple" ext-link-type="doi" xlink:href="10.1016/j.myc.2014.01.002">https://doi.org/10.1016/j.myc.2014.01.002</ext-link></mixed-citation></ref><ref id="B38"><mixed-citation xmlns:xlink="http://www.w3.org/1999/xlink" xlink:type="simple"><person-group><name name-style="western"><surname>Li</surname><given-names>Y</given-names></name><name name-style="western"><surname>Huang</surname><given-names>YT</given-names></name><name name-style="western"><surname>Kasson</surname><given-names>MT</given-names></name><name name-style="western"><surname>et</surname><given-names>al.</given-names></name></person-group> (<year>2018</year>) <article-title>Specific and promiscuous ophiostomatalean fungi associated with <tp:taxon-name><tp:taxon-name-part taxon-name-part-type="subfamily">Platypodinae</tp:taxon-name-part></tp:taxon-name> ambrosia beetles in the southeastern United States.</article-title><source>Fungal Ecology</source><volume>35</volume>: <fpage>42</fpage>–<lpage>50</lpage>. <ext-link xlink:type="simple" ext-link-type="doi" xlink:href="10.1016/j.funeco.2018.06.006">https://doi.org/10.1016/j.funeco.2018.06.006</ext-link></mixed-citation></ref></ref-list></tp:taxon-treatment>
