# Supplementary material for: Differential patterns of ophiostomatoid fungal communities associated with three sympatric Tomicus species infesting pines in south-western China, with a description of four new species
Source: MycoKeys. 2019 Apr 9;50:93–133. doi: 10.3897/mycokeys.50.32653 (PMC6477840; doi:10.3897/mycokeys.50.32653)
Supplement: XML Treatment for Graphilbum anningense [file mycokeys.50.32653-treatment2.xml]

<!DOCTYPE tp:taxon-treatment
  PUBLIC "-//TaxonX//DTD Taxonomic Treatment Publishing DTD v0 20100105//EN" "tax-treatment-NSO.dtd">
<tp:taxon-treatment xmlns:tp="http://www.plazi.org/taxpub"><tp:treatment-meta><kwd-group><label>Taxon classification</label><kwd><named-content xmlns:xlink="http://www.w3.org/1999/xlink" content-type="kingdom">Fungi</named-content></kwd><kwd><named-content xmlns:xlink="http://www.w3.org/1999/xlink" content-type="order">Ophiostomatales</named-content></kwd><kwd><named-content xmlns:xlink="http://www.w3.org/1999/xlink" content-type="family">Ophiostomataceae</named-content></kwd></kwd-group><mixed-citation publication-type="journal"><person-group><name><surname>Min Wang</surname><given-names>Hui</given-names></name><name><surname>Wang</surname><given-names>Zheng</given-names></name><name><surname>Liu</surname><given-names>Fu</given-names></name><name><surname>Xu Wu</surname><given-names>Cheng</given-names></name><name><surname>Fang Zhang</surname><given-names>Su</given-names></name><name><surname>Kong</surname><given-names>Xiang Bo</given-names></name><name><surname>Decock</surname><given-names>Cony</given-names></name><name><surname>Lu</surname><given-names>Quan</given-names></name><name><surname>Zhang</surname><given-names>Zhen</given-names></name></person-group><article-title>Differential patterns of ophiostomatoid fungal communities associated with three sympatric <italic><tp:taxon-name><tp:taxon-name-part taxon-name-part-type="genus" reg="Tomicus">Tomicus</tp:taxon-name-part></tp:taxon-name></italic> species infesting pines in south-western China, with a description of four new species</article-title><source>MycoKeys</source><day>09</day><month>4</month><year>2019</year><volume>50</volume><fpage>93</fpage><lpage>133</lpage><pub-id pub-id-type="doi">10.3897/mycokeys.50.32653</pub-id></mixed-citation></tp:treatment-meta><tp:nomenclature><tp:taxon-name>
              <tp:taxon-name-part taxon-name-part-type="genus" reg="Graphilbum">Graphilbum</tp:taxon-name-part>
              <tp:taxon-name-part taxon-name-part-type="species" reg="anningense">anningense</tp:taxon-name-part>
              <object-id xmlns:xlink="http://www.w3.org/1999/xlink" content-type="mycobank" xlink:type="simple">MB828884</object-id>
            </tp:taxon-name><tp:taxon-authority>H. Wang, Q. Lu &amp; Z. Zhang</tp:taxon-authority><tp:taxon-status xmlns:xlink="http://www.w3.org/1999/xlink" xlink:type="simple">sp. n.</tp:taxon-status><xref ref-type="fig" rid="F11">Fig. 11</xref><!--PageBreak --></tp:nomenclature><tp:treatment-sec sec-type="etymology" id="SECID0ELRCI"><title>Etymology.</title><p>‘<italic>anningense</italic>’ (Latin), referring to the type locality.</p></tp:treatment-sec><tp:treatment-sec sec-type="material" id="SECID0E2RCI"><title>Type.</title><p><bold>CHINA</bold>, Yunnan, <italic><tp:taxon-name><tp:taxon-name-part taxon-name-part-type="genus" reg="Tomicus">Tomicus</tp:taxon-name-part><tp:taxon-name-part taxon-name-part-type="species" reg="yunnanensis">yunnanensis</tp:taxon-name-part></tp:taxon-name></italic> galleries in <italic><tp:taxon-name><tp:taxon-name-part taxon-name-part-type="genus" reg="Pinus">Pinus</tp:taxon-name-part><tp:taxon-name-part taxon-name-part-type="species" reg="yunnanensis">yunnanensis</tp:taxon-name-part></tp:taxon-name></italic>, Apr. 2017, HM Wang, holotype CXY 1939, culture ex-holotype CFCC 52631 = CXY 1939.</p></tp:treatment-sec><tp:treatment-sec sec-type="description" id="SECID0EZSCI"><title>Description.</title><p>Sexual form: unknown.</p><p>Asexual forms: <italic><tp:taxon-name><tp:taxon-name-part taxon-name-part-type="genus" reg="Pesotum">Pesotum</tp:taxon-name-part></tp:taxon-name></italic>-like and <italic><tp:taxon-name><tp:taxon-name-part taxon-name-part-type="genus" reg="Hyalorhinocladiella">Hyalorhinocladiella</tp:taxon-name-part></tp:taxon-name></italic>-like. <italic><tp:taxon-name><tp:taxon-name-part taxon-name-part-type="genus" reg="Pesotum">Pesotum</tp:taxon-name-part></tp:taxon-name></italic>-like <italic>conidiophores</italic> abundant on 2% MEA, macronematous, synnematous, (150–) 210–293 (–336) μm long including conidiogenous apparatus, the base dark brown, slightly widened, (6.7–) <!--PageBreak -->7.9–18.8 (–29.0) μm wide anchored in the media by brown rhizoid-like hyphae, the apex slightly enlarging, fan-shaped; <italic>conidiogenous cells</italic> hyaline, thin-walled, aseptate, (15.3–) 21.0–35.5 (–42) × (0.7–) 1.1–1.9 (–2.3) μm; <italic>conidia</italic> 1-celled, clavate, ellipsoid to ovoid with truncate base and rounded apex, hyaline, smooth, (3.1–) 3.6–6.3 (–9.7) × (1.4–) 1.6–2.2 (–2.5) μm.</p><fig id="F11" position="float" orientation="portrait"><label>Figure 11.</label><caption><p>Morphological characters of <italic><tp:taxon-name><tp:taxon-name-part taxon-name-part-type="genus" reg="Graphilbum">Graphilbum</tp:taxon-name-part><tp:taxon-name-part taxon-name-part-type="species" reg="anningense">anningense</tp:taxon-name-part></tp:taxon-name></italic> sp. n. <bold>A, B</bold> Upper and reverse of cultures on 2% MEA 8 d after inoculation <bold>C, D, G</bold> conidiogenous cells of <tp:taxon-name><tp:taxon-name-part taxon-name-part-type="genus" reg="Pesotum">Pesotum</tp:taxon-name-part></tp:taxon-name>-like macronematal asexual state and conidia <bold>E, F, H</bold> conidiogenous cells of <italic><tp:taxon-name><tp:taxon-name-part taxon-name-part-type="genus" reg="Hyalorhinocladiella">Hyalorhinocladiella</tp:taxon-name-part></tp:taxon-name></italic>-like asexual state and conidia. Scale bars: 50 μm (<bold>C)</bold>; 20 μm (<bold>D)</bold>; 10 μm (<bold>E–H)</bold>.</p></caption><graphic xmlns:xlink="http://www.w3.org/1999/xlink" xlink:href="mycokeys-50-093-g011.jpg" position="float" orientation="portrait" xlink:type="simple" id="oo_292797.jpg"/></fig><p><italic><tp:taxon-name><tp:taxon-name-part taxon-name-part-type="genus" reg="Hyalorhinocladiella">Hyalorhinocladiella</tp:taxon-name-part></tp:taxon-name></italic>-like: <italic>conidiogenous cells</italic> macronematous or semi-macronematous, mononematous, hyaline, simple or loosely branched, thin-walled, aseptate, (4.5–) 10.8–29.0 (–47) × (1.5–) 1.7–2.3 (–2.6) μm; <italic>conidia</italic> hyaline, clavate to ellipsoid, with obtuse ends, 1-celled, aseptate, smooth, (3.7–) 4.5–6.4 (–9.0) × (1.4–) 1.7–2.3 (–2.9) μm.</p></tp:treatment-sec><tp:treatment-sec sec-type="description" id="SECID0E2VCI"><title>Culture characteristics.</title><p>Colonies on 2% MEA in the dark reaching 90 mm in diam. in 6 days at 25 °C, growth rate up to 19.5 mm/day at the fastest; colony margin smooth. Mycelium superficial to flocculose or floccose, hyaline; reverse hyaline to pale yellowish. Optimal growth temperature 30 °C, slow growth at 40 °C, no growth at 5 °C.</p></tp:treatment-sec><tp:treatment-sec sec-type="Known substrate and hosts" id="SECID0EAWCI"><title>Known substrate and hosts.</title><p>Galleries of <italic><tp:taxon-name><tp:taxon-name-part taxon-name-part-type="genus" reg="Tomicus">Tomicus</tp:taxon-name-part><tp:taxon-name-part taxon-name-part-type="species" reg="yunnanensis">yunnanensis</tp:taxon-name-part></tp:taxon-name></italic> and <italic><tp:taxon-name><tp:taxon-name-part taxon-name-part-type="genus" reg="Tomicus">T.</tp:taxon-name-part><tp:taxon-name-part taxon-name-part-type="species" reg="minor">minor</tp:taxon-name-part></tp:taxon-name></italic> in <italic><tp:taxon-name><tp:taxon-name-part taxon-name-part-type="genus" reg="Pinus">Pinus</tp:taxon-name-part><tp:taxon-name-part taxon-name-part-type="species" reg="yunnanensis">yunnanensis</tp:taxon-name-part></tp:taxon-name></italic>.</p></tp:treatment-sec><tp:treatment-sec sec-type="Known insect vectors" id="SECID0EHXCI"><title>Known insect vectors.</title><p><italic><tp:taxon-name><tp:taxon-name-part taxon-name-part-type="genus" reg="Tomicus">Tomicus</tp:taxon-name-part><tp:taxon-name-part taxon-name-part-type="species" reg="yunnanensis">yunnanensis</tp:taxon-name-part></tp:taxon-name></italic>, <italic><tp:taxon-name><tp:taxon-name-part taxon-name-part-type="genus" reg="Tomicus">T.</tp:taxon-name-part><tp:taxon-name-part taxon-name-part-type="species" reg="minor">minor</tp:taxon-name-part></tp:taxon-name></italic>.</p></tp:treatment-sec><tp:treatment-sec sec-type="distribution" id="SECID0EDYCI"><title>Known distribution.</title><p>Yunnan Province, China.</p></tp:treatment-sec><tp:treatment-sec sec-type="material" id="SECID0EIYCI"><title>Additional specimens examined.</title><p>CHINA, Yunnan, <italic><tp:taxon-name><tp:taxon-name-part taxon-name-part-type="genus" reg="Tomicus">Tomicus</tp:taxon-name-part><tp:taxon-name-part taxon-name-part-type="species" reg="yunnanensis">yunnanensis</tp:taxon-name-part></tp:taxon-name></italic>, <italic><tp:taxon-name><tp:taxon-name-part taxon-name-part-type="genus" reg="Tomicus">T.</tp:taxon-name-part><tp:taxon-name-part taxon-name-part-type="species" reg="minor">minor</tp:taxon-name-part></tp:taxon-name></italic> galleries in <italic><tp:taxon-name><tp:taxon-name-part taxon-name-part-type="genus" reg="Pinus">Pinus</tp:taxon-name-part><tp:taxon-name-part taxon-name-part-type="species" reg="yunnanensis">yunnanensis</tp:taxon-name-part></tp:taxon-name></italic>, Apr. 2017, HM Wang, CFCC 52632 = CXY 1940, CFCC 52633 = CXY 1944.</p><!--PageBreak --></tp:treatment-sec><tp:treatment-sec sec-type="notes" id="SECID0EQZCI"><title>Note.</title><p><italic><tp:taxon-name><tp:taxon-name-part taxon-name-part-type="genus" reg="Graphilbum">Graphilbum</tp:taxon-name-part><tp:taxon-name-part taxon-name-part-type="species" reg="anningense">anningense</tp:taxon-name-part></tp:taxon-name></italic> is characterised by a <italic><tp:taxon-name><tp:taxon-name-part taxon-name-part-type="genus" reg="Pesotum">Pesotum</tp:taxon-name-part></tp:taxon-name></italic>-like and a <italic><tp:taxon-name><tp:taxon-name-part taxon-name-part-type="genus" reg="Hyalorhinocladiella">Hyalorhinocladiella</tp:taxon-name-part></tp:taxon-name></italic>-like asexual state. It is phylogenetically closely related to <italic><tp:taxon-name><tp:taxon-name-part taxon-name-part-type="genus" reg="Graphilbum">Gra.</tp:taxon-name-part><tp:taxon-name-part taxon-name-part-type="species" reg="rectangulosporium">rectangulosporium</tp:taxon-name-part></tp:taxon-name></italic>. However, <italic><tp:taxon-name><tp:taxon-name-part taxon-name-part-type="genus" reg="Graphilbum">Gra.</tp:taxon-name-part><tp:taxon-name-part taxon-name-part-type="species" reg="rectangulosporium">rectangulosporium</tp:taxon-name-part></tp:taxon-name></italic> produced a sexual state <italic>in vitro</italic> (<xref ref-type="bibr" rid="B62">Ohtaka et al. 2006</xref>) which has not been observed in <italic><tp:taxon-name><tp:taxon-name-part taxon-name-part-type="genus" reg="Graphilbum">Gra.</tp:taxon-name-part><tp:taxon-name-part taxon-name-part-type="species" reg="anningense">anningense</tp:taxon-name-part></tp:taxon-name></italic>. Other morphologically similar species include <italic><tp:taxon-name><tp:taxon-name-part taxon-name-part-type="genus" reg="Graphilbum">Gra.</tp:taxon-name-part><tp:taxon-name-part taxon-name-part-type="species" reg="fragrans">fragrans</tp:taxon-name-part></tp:taxon-name></italic>, <italic><tp:taxon-name><tp:taxon-name-part taxon-name-part-type="genus" reg="Graphilbum">Gra.</tp:taxon-name-part><tp:taxon-name-part taxon-name-part-type="species" reg="crescericum">crescericum</tp:taxon-name-part></tp:taxon-name></italic>, <italic><tp:taxon-name><tp:taxon-name-part taxon-name-part-type="genus" reg="Graphilbum">Gra.</tp:taxon-name-part><tp:taxon-name-part taxon-name-part-type="species" reg="kesiyae">kesiyae</tp:taxon-name-part></tp:taxon-name></italic> and <italic><tp:taxon-name><tp:taxon-name-part taxon-name-part-type="genus" reg="Graphilbum">Gra.</tp:taxon-name-part><tp:taxon-name-part taxon-name-part-type="species" reg="puerense">puerense</tp:taxon-name-part></tp:taxon-name></italic>. <italic><tp:taxon-name><tp:taxon-name-part taxon-name-part-type="genus" reg="Graphilbum">Graphilbum</tp:taxon-name-part><tp:taxon-name-part taxon-name-part-type="species" reg="kesiyae">kesiyae</tp:taxon-name-part></tp:taxon-name></italic> and <italic><tp:taxon-name><tp:taxon-name-part taxon-name-part-type="genus" reg="Graphilbum">Gra.</tp:taxon-name-part><tp:taxon-name-part taxon-name-part-type="species" reg="puerense">puerense</tp:taxon-name-part></tp:taxon-name></italic> also produce a <italic><tp:taxon-name><tp:taxon-name-part taxon-name-part-type="genus" reg="Pesotum">Pesotum</tp:taxon-name-part></tp:taxon-name></italic>-like and a <italic><tp:taxon-name><tp:taxon-name-part taxon-name-part-type="genus" reg="Hyalorhinocladiella">Hyalorhinocladiella</tp:taxon-name-part></tp:taxon-name></italic>-like asexual state. <italic><tp:taxon-name><tp:taxon-name-part taxon-name-part-type="genus" reg="Graphilbum">Graphilbum</tp:taxon-name-part><tp:taxon-name-part taxon-name-part-type="species" reg="anningense">anningense</tp:taxon-name-part></tp:taxon-name></italic> and <italic><tp:taxon-name><tp:taxon-name-part taxon-name-part-type="genus" reg="Graphilbum">Gra.</tp:taxon-name-part><tp:taxon-name-part taxon-name-part-type="species" reg="kesiyae">kesiyae</tp:taxon-name-part></tp:taxon-name></italic> differ by the size of their synnemata, whose length ranges do not overlap, <italic>viz.</italic> 210–293 μm and 112.5–173 μm long (<xref ref-type="bibr" rid="B19">Harrington et al. 2001</xref>), respectively. They also differ by their optimal growth temperature, respectively 30°C and 25°C. The synnemata of <italic><tp:taxon-name><tp:taxon-name-part taxon-name-part-type="genus" reg="Graphilbum">Gra.</tp:taxon-name-part><tp:taxon-name-part taxon-name-part-type="species" reg="puerense">puerense</tp:taxon-name-part></tp:taxon-name></italic>, 206–357 μm long (<xref ref-type="bibr" rid="B4">Chang et al. 2017</xref>), are marginally longer than those of <italic><tp:taxon-name><tp:taxon-name-part taxon-name-part-type="genus" reg="Graphilbum">Gra.</tp:taxon-name-part><tp:taxon-name-part taxon-name-part-type="species" reg="anningense">anningense</tp:taxon-name-part></tp:taxon-name></italic>. <italic><tp:taxon-name><tp:taxon-name-part taxon-name-part-type="genus" reg="Graphilbum">Graphilbum</tp:taxon-name-part><tp:taxon-name-part taxon-name-part-type="species" reg="fragrans">fragrans</tp:taxon-name-part></tp:taxon-name></italic> and <italic><tp:taxon-name><tp:taxon-name-part taxon-name-part-type="genus" reg="Graphilbum">Gra.</tp:taxon-name-part><tp:taxon-name-part taxon-name-part-type="species" reg="crescericum">crescericum</tp:taxon-name-part></tp:taxon-name></italic> produce only a <italic><tp:taxon-name><tp:taxon-name-part taxon-name-part-type="genus" reg="Leptographium">Leptographium</tp:taxon-name-part></tp:taxon-name></italic>-like and/or a <italic><tp:taxon-name><tp:taxon-name-part taxon-name-part-type="genus" reg="Hyalorhinocladiella">Hyalorhinocladiella</tp:taxon-name-part></tp:taxon-name></italic>-like asexual state <italic>in vitro</italic> (<xref ref-type="bibr" rid="B19">Harrington et al. 2001</xref>, <xref ref-type="bibr" rid="B4">Chang et al. 2017</xref>).</p><p><italic><tp:taxon-name><tp:taxon-name-part taxon-name-part-type="genus" reg="Graphilbum">Graphilbum</tp:taxon-name-part><tp:taxon-name-part taxon-name-part-type="species" reg="anningense">anningense</tp:taxon-name-part></tp:taxon-name></italic> was isolated from galleries of <italic><tp:taxon-name><tp:taxon-name-part taxon-name-part-type="genus" reg="Tomicus">T.</tp:taxon-name-part><tp:taxon-name-part taxon-name-part-type="species" reg="yunnanensis">yunnanensis</tp:taxon-name-part></tp:taxon-name></italic> and <italic><tp:taxon-name><tp:taxon-name-part taxon-name-part-type="genus" reg="Tomicus">T.</tp:taxon-name-part><tp:taxon-name-part taxon-name-part-type="species" reg="minor">minor</tp:taxon-name-part></tp:taxon-name></italic> infesting <italic><tp:taxon-name><tp:taxon-name-part taxon-name-part-type="genus" reg="Pinus">P.</tp:taxon-name-part><tp:taxon-name-part taxon-name-part-type="species" reg="yunnanensis">yunnanensis</tp:taxon-name-part></tp:taxon-name></italic>. Previously, <italic><tp:taxon-name><tp:taxon-name-part taxon-name-part-type="genus" reg="Graphilbum">Gra.</tp:taxon-name-part><tp:taxon-name-part taxon-name-part-type="species" reg="fragrans">fragrans</tp:taxon-name-part></tp:taxon-name></italic> had been reported from <italic><tp:taxon-name><tp:taxon-name-part taxon-name-part-type="genus" reg="Tomicus">T.</tp:taxon-name-part><tp:taxon-name-part taxon-name-part-type="species" reg="yunnanensis">yunnanensis</tp:taxon-name-part></tp:taxon-name></italic> infesting <italic><tp:taxon-name><tp:taxon-name-part taxon-name-part-type="genus" reg="Pinus">P.</tp:taxon-name-part><tp:taxon-name-part taxon-name-part-type="species" reg="yunnanensis">yunnanensis</tp:taxon-name-part></tp:taxon-name></italic> and from <italic><tp:taxon-name><tp:taxon-name-part taxon-name-part-type="genus" reg="Pissodes">Pissodes</tp:taxon-name-part></tp:taxon-name></italic> spp. infesting <italic><tp:taxon-name><tp:taxon-name-part taxon-name-part-type="genus" reg="Tsuga">Tsuga</tp:taxon-name-part><tp:taxon-name-part taxon-name-part-type="species" reg="dumosa">dumosa</tp:taxon-name-part></tp:taxon-name></italic> and <italic><tp:taxon-name><tp:taxon-name-part taxon-name-part-type="genus" reg="Pissodes">P.</tp:taxon-name-part><tp:taxon-name-part taxon-name-part-type="species" reg="armandii">armandii</tp:taxon-name-part></tp:taxon-name></italic> in China (<xref ref-type="bibr" rid="B63">Paciura et al. 2010</xref>, <xref ref-type="bibr" rid="B96">Zhou et al. 2013</xref>). <italic><tp:taxon-name><tp:taxon-name-part taxon-name-part-type="genus" reg="Graphilbum">Graphilbum</tp:taxon-name-part><tp:taxon-name-part taxon-name-part-type="species" reg="kesiyae">kesiyae</tp:taxon-name-part></tp:taxon-name></italic> and <italic><tp:taxon-name><tp:taxon-name-part taxon-name-part-type="genus" reg="Graphilbum">Gra.</tp:taxon-name-part><tp:taxon-name-part taxon-name-part-type="species" reg="puerense">puerense</tp:taxon-name-part></tp:taxon-name></italic> were isolated from galleries of <italic><tp:taxon-name><tp:taxon-name-part taxon-name-part-type="genus" reg="Polygraphus">Polygraphus</tp:taxon-name-part><tp:taxon-name-part taxon-name-part-type="species" reg="aterrimus">aterrimus</tp:taxon-name-part></tp:taxon-name></italic>, <italic><tp:taxon-name><tp:taxon-name-part taxon-name-part-type="genus" reg="Polygraphus">Po.</tp:taxon-name-part><tp:taxon-name-part taxon-name-part-type="species" reg="szemaoensis">szemaoensis</tp:taxon-name-part></tp:taxon-name></italic> and <italic><tp:taxon-name><tp:taxon-name-part taxon-name-part-type="genus" reg="Ips">Ips</tp:taxon-name-part><tp:taxon-name-part taxon-name-part-type="species" reg="acuminatus">acuminatus</tp:taxon-name-part></tp:taxon-name></italic> infesting <italic><tp:taxon-name><tp:taxon-name-part taxon-name-part-type="genus" reg="Pinus">P.</tp:taxon-name-part><tp:taxon-name-part taxon-name-part-type="species" reg="kesiya">kesiya</tp:taxon-name-part></tp:taxon-name></italic> (<xref ref-type="bibr" rid="B4">Chang et al. 2017</xref>). Although the geographic distribution of these four <tp:taxon-name><tp:taxon-name-part taxon-name-part-type="genus" reg="Graphilbum">Graphilbum</tp:taxon-name-part></tp:taxon-name> species overlaps, their hosts and vectors are nevertheless, as far as it is known, different (<xref ref-type="bibr" rid="B4">Chang et al. 2017</xref>).</p></tp:treatment-sec><ref-list><ref id="B62"><mixed-citation xmlns:xlink="http://www.w3.org/1999/xlink" xlink:type="simple"><person-group><name name-style="western"><surname>Ohtaka</surname><given-names>N</given-names></name><name name-style="western"><surname>Masuya</surname><given-names>H</given-names></name><name name-style="western"><surname>Yamaoka</surname><given-names>Y</given-names></name><name name-style="western"><surname>et</surname><given-names>al.</given-names></name></person-group> (<year>2006</year>) <article-title>Two new <italic><tp:taxon-name><tp:taxon-name-part taxon-name-part-type="genus">Ophiostoma</tp:taxon-name-part></tp:taxon-name></italic> species lacking conidial states isolated from bark beetles and bark beetle-infested <tp:taxon-name><tp:taxon-name-part taxon-name-part-type="genus">Abies</tp:taxon-name-part></tp:taxon-name> species in Japan.</article-title><source>Botany</source><volume>84</volume>(<issue>2</issue>): <fpage>282</fpage>–<lpage>293</lpage>. <ext-link xlink:type="simple" ext-link-type="doi" xlink:href="10.1139/b05-164">https://doi.org/10.1139/b05-164</ext-link></mixed-citation></ref><ref id="B19"><mixed-citation xmlns:xlink="http://www.w3.org/1999/xlink" xlink:type="simple"><person-group><name name-style="western"><surname>Harrington</surname><given-names>TC</given-names></name><name name-style="western"><surname>McNew</surname><given-names>D</given-names></name><name name-style="western"><surname>Steimel</surname><given-names>J</given-names></name><name name-style="western"><surname>et</surname><given-names>al.</given-names></name></person-group> (<year>2001</year>) Phylogeny and taxonomy of the <italic><tp:taxon-name><tp:taxon-name-part taxon-name-part-type="genus">Ophiostoma</tp:taxon-name-part><tp:taxon-name-part taxon-name-part-type="species">piceae</tp:taxon-name-part></tp:taxon-name></italic> complex and the Dutch elm disease fungi. Mycologia 111–136. <ext-link xlink:type="simple" ext-link-type="doi" xlink:href="10.2307/3761610">https://doi.org/10.2307/3761610</ext-link></mixed-citation></ref><ref id="B4"><mixed-citation xmlns:xlink="http://www.w3.org/1999/xlink" xlink:type="simple"><person-group><name name-style="western"><surname>Chang</surname><given-names>R</given-names></name><name name-style="western"><surname>Duong</surname><given-names>TA</given-names></name><name name-style="western"><surname>Taerum</surname><given-names>SJ</given-names></name><name name-style="western"><surname>et</surname><given-names>al.</given-names></name></person-group> (<year>2017</year>) <tp:taxon-name><tp:taxon-name-part taxon-name-part-type="genus">Ophiostomatoid</tp:taxon-name-part></tp:taxon-name> fungi associated with conifer-infesting beetles and their phoretic mites in Yunnan, China. MycoKeys 28: 19. <ext-link xlink:type="simple" ext-link-type="doi" xlink:href="10.3897/mycokeys.28.21758">https://doi.org/10.3897/mycokeys.28.21758</ext-link></mixed-citation></ref><ref id="B63"><mixed-citation xmlns:xlink="http://www.w3.org/1999/xlink" xlink:type="simple"><person-group><name name-style="western"><surname>Paciura</surname><given-names>D</given-names></name><name name-style="western"><surname>Zhou</surname><given-names>XD</given-names></name><name name-style="western"><surname>de Beer</surname><given-names>ZW</given-names></name><name name-style="western"><surname>et</surname><given-names>al.</given-names></name></person-group> (<year>2010</year>) <article-title>Characterisation of synnematous bark beetle-associated fungi from China, including <italic><tp:taxon-name><tp:taxon-name-part taxon-name-part-type="genus">Graphium</tp:taxon-name-part><tp:taxon-name-part taxon-name-part-type="species">carbonarium</tp:taxon-name-part></tp:taxon-name></italic> sp. n.</article-title><source>Fungal Diversity</source><volume>40</volume>(<issue>1</issue>): <fpage>75</fpage>–<lpage>88</lpage>. <ext-link xlink:type="simple" ext-link-type="doi" xlink:href="10.1007/s13225-009-0004-x">https://doi.org/10.1007/s13225-009-0004-x</ext-link></mixed-citation></ref><ref id="B96"><mixed-citation xmlns:xlink="http://www.w3.org/1999/xlink" xlink:type="simple"><person-group><name name-style="western"><surname>Zhou</surname><given-names>XD</given-names></name><name name-style="western"><surname>de Beer</surname><given-names>ZW</given-names></name><name name-style="western"><surname>Wingfield</surname><given-names>MJ</given-names></name></person-group> (<year>2013</year>) <article-title><tp:taxon-name><tp:taxon-name-part taxon-name-part-type="genus">Ophiostomatoid</tp:taxon-name-part></tp:taxon-name> fungi associated with conifer infecting bark beetles in China.</article-title> In: <person-group><name name-style="western"><surname>Seifert</surname><given-names>KA</given-names></name><name name-style="western"><surname>de Beer</surname><given-names>ZW</given-names></name><name name-style="western"><surname>Wingfield</surname><given-names>MJ</given-names></name></person-group> (<role>Eds</role>) <issue-title>Ophiostomatoidfungi: Expanding frontiers.</issue-title><source>CBS, Utrecht, The Netherlands</source>, <fpage>91</fpage>–<lpage>98</lpage>.</mixed-citation></ref></ref-list></tp:taxon-treatment>
