# Supplementary material for: Differential patterns of ophiostomatoid fungal communities associated with three sympatric Tomicus species infesting pines in south-western China, with a description of four new species
Source: MycoKeys. 2019 Apr 9;50:93–133. doi: 10.3897/mycokeys.50.32653 (PMC6477840; doi:10.3897/mycokeys.50.32653)
Supplement: XML Treatment for Leptographium yunnanense [file mycokeys.50.32653-treatment3.xml]

<!DOCTYPE tp:taxon-treatment
  PUBLIC "-//TaxonX//DTD Taxonomic Treatment Publishing DTD v0 20100105//EN" "tax-treatment-NSO.dtd">
<tp:taxon-treatment xmlns:tp="http://www.plazi.org/taxpub"><tp:treatment-meta><kwd-group><label>Taxon classification</label><kwd><named-content xmlns:xlink="http://www.w3.org/1999/xlink" content-type="kingdom">Fungi</named-content></kwd><kwd><named-content xmlns:xlink="http://www.w3.org/1999/xlink" content-type="order">Ophiostomatales</named-content></kwd><kwd><named-content xmlns:xlink="http://www.w3.org/1999/xlink" content-type="family">Ophiostomataceae</named-content></kwd></kwd-group><mixed-citation publication-type="journal"><person-group><name><surname>Min Wang</surname><given-names>Hui</given-names></name><name><surname>Wang</surname><given-names>Zheng</given-names></name><name><surname>Liu</surname><given-names>Fu</given-names></name><name><surname>Xu Wu</surname><given-names>Cheng</given-names></name><name><surname>Fang Zhang</surname><given-names>Su</given-names></name><name><surname>Kong</surname><given-names>Xiang Bo</given-names></name><name><surname>Decock</surname><given-names>Cony</given-names></name><name><surname>Lu</surname><given-names>Quan</given-names></name><name><surname>Zhang</surname><given-names>Zhen</given-names></name></person-group><article-title>Differential patterns of ophiostomatoid fungal communities associated with three sympatric <italic><tp:taxon-name><tp:taxon-name-part taxon-name-part-type="genus" reg="Tomicus">Tomicus</tp:taxon-name-part></tp:taxon-name></italic> species infesting pines in south-western China, with a description of four new species</article-title><source>MycoKeys</source><day>09</day><month>4</month><year>2019</year><volume>50</volume><fpage>93</fpage><lpage>133</lpage><pub-id pub-id-type="doi">10.3897/mycokeys.50.32653</pub-id></mixed-citation></tp:treatment-meta><tp:nomenclature><tp:taxon-name>
              <tp:taxon-name-part taxon-name-part-type="genus" reg="Leptographium">Leptographium</tp:taxon-name-part>
              <tp:taxon-name-part taxon-name-part-type="species" reg="yunnanense">yunnanense</tp:taxon-name-part>
              <object-id xmlns:xlink="http://www.w3.org/1999/xlink" content-type="mycobank" xlink:type="simple">MB 466542</object-id>
            </tp:taxon-name><tp:taxon-authority>X.D. Zhou, K. Jacobs, M.J. Wingf. &amp; M. Morelet, Mycoscience 41(6): 576. 2000.</tp:taxon-authority><xref ref-type="fig" rid="F12">Fig. 12</xref></tp:nomenclature><tp:treatment-sec sec-type="description" id="SECID0ERIDI"><title>Description.</title><p>Sexual form: unknown.</p><p>Asexual form: <italic><tp:taxon-name><tp:taxon-name-part taxon-name-part-type="genus" reg="Leptographium">Leptographium</tp:taxon-name-part></tp:taxon-name></italic>-like. <italic>Conidiophores</italic> occurring singly or in groups of up to three, arising from the superficial mycelium, erect, macronematous, mononematous, (93.5–) 159–412 (–544) μm long, without rhizoid-like structures; <italic>stipes</italic> simple, cylindrical, not constricted at septa, 1-6-septate, pale olivaceous at the base, (12–) 19.0–128 (–245) × (3.3–) 4.1–6.1 (–7.3) μm; <italic>conidiogenous apparatus</italic> (33.0–) 65.5–119.5 (–168.0) μm long (high), with 2 to 3 series of cylindrical branches; <italic>primary branches</italic> hyaline to pale olivaceous, smooth, cylindrical, 2–3 septate, (11.5–) 18.2–37.7 (–56.0) μm long and (3.0–) 3.7–5.9 (–7.7) μm wide; <italic>secondary branches</italic> hyaline, 0–2 septate, (10.3–) 14.5–30.0 (–50.1) μm long, (2.8–) 3.4–5.5 (–7.3) μm wide; <italic>conidiogenous cells</italic> discrete, 2–3 per branch, cylindrical, (10.2–) 13.2–29.6 (–57.4) × (2.2–) 2.9–3.9 (–4.4) μm; <italic>conidia</italic> 1-celled, oblong to obovoid with truncate bases, hyaline, (5.8–) 7.0–10.4 (–13.0) × (2.9–) 3.6–5.3 (–6.4) μm.</p><fig id="F12" position="float" orientation="portrait"><label>Figure 12.</label><caption><p>Morphological characters of <italic><tp:taxon-name><tp:taxon-name-part taxon-name-part-type="genus" reg="Leptographium">Leptographium</tp:taxon-name-part><tp:taxon-name-part taxon-name-part-type="species" reg="yunnanense">yunnanense</tp:taxon-name-part></tp:taxon-name></italic><bold>A, B</bold> upper and reverse of cultures on 2% MEA 8 d after inoculation <bold>D, I</bold> conidiophore on 2% MEA <bold>C, E–H</bold> conidiogenous cells of <italic><tp:taxon-name><tp:taxon-name-part taxon-name-part-type="genus" reg="Leptographium">Leptographium</tp:taxon-name-part></tp:taxon-name></italic>-like asexual state and conidia. Scale bars: 50 μm (<bold>D, I)</bold>; 10 μm (<bold>C, E–H)</bold>.</p></caption><graphic xmlns:xlink="http://www.w3.org/1999/xlink" xlink:href="mycokeys-50-093-g012.jpg" position="float" orientation="portrait" xlink:type="simple" id="oo_292798.jpg"/></fig></tp:treatment-sec><tp:treatment-sec sec-type="description" id="SECID0EWKDI"><title>Culture characteristics.</title><p>Colonies on 2% MEA medium fast growing in the dark, reaching 76 mm in diam. in 8 days at 25 °C, growth rate up to 20 mm/day at the fastest; colony margin smooth. Hyphae submerged in agar with aerial mycelium, greenish-olivaceous to olivaceous, smooth, straight; reverse hyphae umber-brown to dark olivaceous. Optimal growth temperature 25 °C, slow growth at 5 °C and 30 °C.</p></tp:treatment-sec><tp:treatment-sec sec-type="Known substrate and hosts" id="SECID0E2KDI"><title>Known substrate and hosts.</title><p><italic><tp:taxon-name><tp:taxon-name-part taxon-name-part-type="genus" reg="Tomicus">Tomicus</tp:taxon-name-part><tp:taxon-name-part taxon-name-part-type="species" reg="yunnanensis">yunnanensis</tp:taxon-name-part></tp:taxon-name></italic> and its galleries in <italic><tp:taxon-name><tp:taxon-name-part taxon-name-part-type="genus" reg="Pinus">Pinus</tp:taxon-name-part><tp:taxon-name-part taxon-name-part-type="species" reg="yunnanensis">yunnanensis</tp:taxon-name-part></tp:taxon-name></italic>, galleries of <italic><tp:taxon-name><tp:taxon-name-part taxon-name-part-type="genus" reg="Tomicus">T.</tp:taxon-name-part><tp:taxon-name-part taxon-name-part-type="species" reg="brevipilosus">brevipilosus</tp:taxon-name-part></tp:taxon-name></italic> in <italic><tp:taxon-name><tp:taxon-name-part taxon-name-part-type="genus" reg="Pinus">P.</tp:taxon-name-part><tp:taxon-name-part taxon-name-part-type="species" reg="kesiya">kesiya</tp:taxon-name-part></tp:taxon-name></italic>.</p></tp:treatment-sec><tp:treatment-sec sec-type="Known insect vectors" id="SECID0ENMDI"><title>Known insect vectors.</title><p><italic><tp:taxon-name><tp:taxon-name-part taxon-name-part-type="genus" reg="Tomicus">Tomicus</tp:taxon-name-part><tp:taxon-name-part taxon-name-part-type="species" reg="brevipilosus">brevipilosus</tp:taxon-name-part></tp:taxon-name></italic>, <italic><tp:taxon-name><tp:taxon-name-part taxon-name-part-type="genus" reg="Tomicus">T.</tp:taxon-name-part><tp:taxon-name-part taxon-name-part-type="species" reg="yunnanensis">yunnanensis</tp:taxon-name-part></tp:taxon-name></italic>.</p></tp:treatment-sec><tp:treatment-sec sec-type="distribution" id="SECID0EJNDI"><title>Known distribution.</title><p>Yunnan Province, China.</p></tp:treatment-sec><tp:treatment-sec sec-type="material" id="SECID0EONDI"><title>Specimens examined.</title><p>CHINA, Yunnan, adults of <italic><tp:taxon-name><tp:taxon-name-part taxon-name-part-type="genus" reg="Tomicus">Tomicus</tp:taxon-name-part><tp:taxon-name-part taxon-name-part-type="species" reg="yunnanensis">yunnanensis</tp:taxon-name-part></tp:taxon-name></italic> and their galleries in <italic><tp:taxon-name><tp:taxon-name-part taxon-name-part-type="genus" reg="Pinus">Pinus</tp:taxon-name-part><tp:taxon-name-part taxon-name-part-type="species" reg="yunnanensis">yunnanensis</tp:taxon-name-part></tp:taxon-name></italic>, <italic><tp:taxon-name><tp:taxon-name-part taxon-name-part-type="genus" reg="Tomicus">Tomicus</tp:taxon-name-part><tp:taxon-name-part taxon-name-part-type="species" reg="brevipilosus">brevipilosus</tp:taxon-name-part></tp:taxon-name></italic> galleries in <italic><tp:taxon-name><tp:taxon-name-part taxon-name-part-type="genus" reg="Pinus">P.</tp:taxon-name-part><tp:taxon-name-part taxon-name-part-type="species" reg="kesiya">kesiya</tp:taxon-name-part></tp:taxon-name></italic>. Apr. 2017, HM Wang, CFCC 52619 = CXY 1897, CFCC 52620 = CXY 1900, CFCC 52621 = CXY 1904, CFCC 52622 = CXY 1908, CFCC 52623 = CXY 1917, CFCC 52624 = CXY 1925.</p><!--PageBreak --></tp:treatment-sec><tp:treatment-sec sec-type="notes" id="SECID0EBPDI"><title>Note.</title><p>The sole reproductive structure formed on MEA in <italic><tp:taxon-name><tp:taxon-name-part taxon-name-part-type="genus" reg="Leptographium">L.</tp:taxon-name-part><tp:taxon-name-part taxon-name-part-type="species" reg="yunnanense">yunnanense</tp:taxon-name-part></tp:taxon-name></italic> is a <italic><tp:taxon-name><tp:taxon-name-part taxon-name-part-type="genus" reg="Leptographium">Leptographium</tp:taxon-name-part></tp:taxon-name></italic>-like state. Our strains were identified as <italic><tp:taxon-name><tp:taxon-name-part taxon-name-part-type="genus" reg="Leptographium">L.</tp:taxon-name-part><tp:taxon-name-part taxon-name-part-type="species" reg="yunnanense">yunnanense</tp:taxon-name-part></tp:taxon-name></italic>, based on phylogenetic evidence and secondarily, on morphological features. However, our strains slightly deviated from <italic><tp:taxon-name><tp:taxon-name-part taxon-name-part-type="genus" reg="Leptographium">L.</tp:taxon-name-part><tp:taxon-name-part taxon-name-part-type="species" reg="yunnanense">yunnanense</tp:taxon-name-part></tp:taxon-name></italic> in having longer conidiophores, mainly 159–412 μm <italic>vs</italic> mostly 74–227 (–233) μm (<xref ref-type="bibr" rid="B97">Zhou et al. 2000</xref>) or 80–240 μm (<xref ref-type="bibr" rid="B87">Yamaoka et al. 2008</xref>). Furthermore, our strains grew faster than reported for the species, 76 mm <italic>vs</italic> 44 mm in 8 days at 25 °C (<xref ref-type="bibr" rid="B97">Zhou et al. 2000</xref>).</p><p>Although our strains were slightly genetically and morphologically divergent, we are of the opinion that they enter into the current <italic><tp:taxon-name><tp:taxon-name-part taxon-name-part-type="genus" reg="Leptographium">L.</tp:taxon-name-part><tp:taxon-name-part taxon-name-part-type="species" reg="yunnanense">yunnanense</tp:taxon-name-part></tp:taxon-name></italic> species concept (e.g. <italic>sensu</italic><xref ref-type="bibr" rid="B97">Zhou et al. 2000</xref>). <xref ref-type="bibr" rid="B87">Yamaoka et al. (2008)</xref> showed the genetic diversity of <italic><tp:taxon-name><tp:taxon-name-part taxon-name-part-type="genus" reg="Leptographium">L.</tp:taxon-name-part><tp:taxon-name-part taxon-name-part-type="species" reg="yunnanense">yunnanense</tp:taxon-name-part></tp:taxon-name></italic> in Yunnan to be higher than in other places, that which is confirmed by the present study.</p><p><italic><tp:taxon-name><tp:taxon-name-part taxon-name-part-type="genus" reg="Leptographium">Leptographium</tp:taxon-name-part><tp:taxon-name-part taxon-name-part-type="species" reg="yunnanense">yunnanense</tp:taxon-name-part></tp:taxon-name></italic> was originally described from Yunnan Province with only an asexual state (<xref ref-type="bibr" rid="B97">Zhou et al. 2000</xref>). Subsequently, mating of strains from different origins (Thailand, China and Japan) yielded the sexual state, which is formed by neckless ascocarps and cucullate ascospores (<xref ref-type="bibr" rid="B87">Yamaoka et al. 2008</xref>).</p><p><italic><tp:taxon-name><tp:taxon-name-part taxon-name-part-type="genus" reg="Leptographium">Leptographium</tp:taxon-name-part><tp:taxon-name-part taxon-name-part-type="species" reg="yunnanense">yunnanense</tp:taxon-name-part></tp:taxon-name></italic> was the third most abundant species associated with <italic><tp:taxon-name><tp:taxon-name-part taxon-name-part-type="genus" reg="Tomicus">T.</tp:taxon-name-part><tp:taxon-name-part taxon-name-part-type="species" reg="yunnanensis">yunnanensis</tp:taxon-name-part></tp:taxon-name></italic> in our study. A few strains also were isolated from <italic><tp:taxon-name><tp:taxon-name-part taxon-name-part-type="genus" reg="Tomicus">T.</tp:taxon-name-part><tp:taxon-name-part taxon-name-part-type="species" reg="brevipilosus">brevipilosus</tp:taxon-name-part></tp:taxon-name></italic> infesting <italic><tp:taxon-name><tp:taxon-name-part taxon-name-part-type="genus" reg="Pinus">P.</tp:taxon-name-part><tp:taxon-name-part taxon-name-part-type="species" reg="kesiya">kesiya</tp:taxon-name-part></tp:taxon-name></italic> and none from <italic><tp:taxon-name><tp:taxon-name-part taxon-name-part-type="genus" reg="Tomicus">T.</tp:taxon-name-part><tp:taxon-name-part taxon-name-part-type="species" reg="minor">minor</tp:taxon-name-part></tp:taxon-name></italic>.</p></tp:treatment-sec><ref-list><ref id="B97"><mixed-citation xmlns:xlink="http://www.w3.org/1999/xlink" xlink:type="simple"><person-group><name name-style="western"><surname>Zhou</surname><given-names>XD</given-names></name><name name-style="western"><surname>Jacobs</surname><given-names>K</given-names></name><name name-style="western"><surname>Wingfiled</surname><given-names>MJ</given-names></name><name name-style="western"><surname>et</surname><given-names>al.</given-names></name></person-group> (<year>2000</year>) <article-title>A new <italic><tp:taxon-name><tp:taxon-name-part taxon-name-part-type="genus">Leptographium</tp:taxon-name-part></tp:taxon-name></italic> species associated with <italic><tp:taxon-name><tp:taxon-name-part taxon-name-part-type="genus">Tomicus</tp:taxon-name-part><tp:taxon-name-part taxon-name-part-type="species">piniperda</tp:taxon-name-part></tp:taxon-name></italic> in South Western China.</article-title><source>Mycoscience</source><volume>41</volume>: <fpage>573</fpage>–<lpage>578</lpage>. <ext-link xlink:type="simple" ext-link-type="doi" xlink:href="10.1007/BF02460923">https://doi.org/10.1007/BF02460923</ext-link></mixed-citation></ref><ref id="B87"><mixed-citation xmlns:xlink="http://www.w3.org/1999/xlink" xlink:type="simple"><person-group><name name-style="western"><surname>Yamaoka</surname><given-names>Y</given-names></name><name name-style="western"><surname>Chung</surname><given-names>W H</given-names></name><name name-style="western"><surname>Masuya</surname><given-names>H</given-names></name><name name-style="western"><surname>et</surname><given-names>al.</given-names></name></person-group> (<year>2008</year>) <article-title>The teleomorph of <italic><tp:taxon-name><tp:taxon-name-part taxon-name-part-type="genus">Leptographium</tp:taxon-name-part><tp:taxon-name-part taxon-name-part-type="species">yunnanense</tp:taxon-name-part></tp:taxon-name></italic>, discovered in crosses among isolates from Thailand, China, and Japan.</article-title><source>Mycoscience</source><volume>49</volume>(<issue>4</issue>): <fpage>233</fpage>–<lpage>240</lpage>. <ext-link xlink:type="simple" ext-link-type="doi" xlink:href="10.1007/S10267-008-0412-X">https://doi.org/10.1007/S10267-008-0412-X</ext-link></mixed-citation></ref></ref-list></tp:taxon-treatment>
