# Supplementary material for: Differential patterns of ophiostomatoid fungal communities associated with three sympatric Tomicus species infesting pines in south-western China, with a description of four new species
Source: MycoKeys. 2019 Apr 9;50:93–133. doi: 10.3897/mycokeys.50.32653 (PMC6477840; doi:10.3897/mycokeys.50.32653)
Supplement: XML Treatment for Ophiostoma aggregatum [file mycokeys.50.32653-treatment4.xml]

<!DOCTYPE tp:taxon-treatment
  PUBLIC "-//TaxonX//DTD Taxonomic Treatment Publishing DTD v0 20100105//EN" "tax-treatment-NSO.dtd">
<tp:taxon-treatment xmlns:tp="http://www.plazi.org/taxpub"><tp:treatment-meta><kwd-group><label>Taxon classification</label><kwd><named-content xmlns:xlink="http://www.w3.org/1999/xlink" content-type="kingdom">Fungi</named-content></kwd><kwd><named-content xmlns:xlink="http://www.w3.org/1999/xlink" content-type="order">Ophiostomatales</named-content></kwd><kwd><named-content xmlns:xlink="http://www.w3.org/1999/xlink" content-type="family">Ophiostomataceae</named-content></kwd></kwd-group><mixed-citation publication-type="journal"><person-group><name><surname>Min Wang</surname><given-names>Hui</given-names></name><name><surname>Wang</surname><given-names>Zheng</given-names></name><name><surname>Liu</surname><given-names>Fu</given-names></name><name><surname>Xu Wu</surname><given-names>Cheng</given-names></name><name><surname>Fang Zhang</surname><given-names>Su</given-names></name><name><surname>Kong</surname><given-names>Xiang Bo</given-names></name><name><surname>Decock</surname><given-names>Cony</given-names></name><name><surname>Lu</surname><given-names>Quan</given-names></name><name><surname>Zhang</surname><given-names>Zhen</given-names></name></person-group><article-title>Differential patterns of ophiostomatoid fungal communities associated with three sympatric <italic><tp:taxon-name><tp:taxon-name-part taxon-name-part-type="genus" reg="Tomicus">Tomicus</tp:taxon-name-part></tp:taxon-name></italic> species infesting pines in south-western China, with a description of four new species</article-title><source>MycoKeys</source><day>09</day><month>4</month><year>2019</year><volume>50</volume><fpage>93</fpage><lpage>133</lpage><pub-id pub-id-type="doi">10.3897/mycokeys.50.32653</pub-id></mixed-citation></tp:treatment-meta><tp:nomenclature><tp:taxon-name>
              <tp:taxon-name-part taxon-name-part-type="genus" reg="Ophiostoma">Ophiostoma</tp:taxon-name-part>
              <tp:taxon-name-part taxon-name-part-type="species" reg="aggregatum">aggregatum</tp:taxon-name-part>
              <object-id xmlns:xlink="http://www.w3.org/1999/xlink" content-type="mycobank" xlink:type="simple">MB828885</object-id>
            </tp:taxon-name><tp:taxon-authority>H. Wang, Q. Lu &amp; Z. Zhang</tp:taxon-authority><tp:taxon-status xmlns:xlink="http://www.w3.org/1999/xlink" xlink:type="simple">sp. n.</tp:taxon-status><xref ref-type="fig" rid="F13">Fig. 13</xref><!--PageBreak --></tp:nomenclature><tp:treatment-sec sec-type="Etymology" id="SECID0EHETY"><title>Etymology.</title><p>‘<italic>aggregatum</italic>’ (Latin), reflects to the conidiophores aggregated in clusters.</p></tp:treatment-sec><tp:treatment-sec sec-type="material" id="SECID0EJWDI"><title>Type.</title><p><bold>CHINA</bold>, Yunnan, from <italic><tp:taxon-name><tp:taxon-name-part taxon-name-part-type="genus" reg="Tomicus">Tomicus</tp:taxon-name-part><tp:taxon-name-part taxon-name-part-type="species" reg="minor">minor</tp:taxon-name-part></tp:taxon-name></italic> galleries in <italic><tp:taxon-name><tp:taxon-name-part taxon-name-part-type="genus" reg="Pinus">Pinus</tp:taxon-name-part><tp:taxon-name-part taxon-name-part-type="species" reg="yunnanensis">yunnanensis</tp:taxon-name-part></tp:taxon-name></italic>, Dec. 2016, HM Wang, holotype CXY 1876, culture ex-holotype CFCC 52615 = CXY 1876.</p></tp:treatment-sec><tp:treatment-sec sec-type="description" id="SECID0EHXDI"><title>Description.</title><p>Sexual form: unknown.</p><p>Asexual form: <italic><tp:taxon-name><tp:taxon-name-part taxon-name-part-type="genus" reg="Leptographium">Leptographium</tp:taxon-name-part></tp:taxon-name></italic>-like. <italic>Conidiophores</italic> macronematous, mononematous, gathered in groups up to 5, (28.5–) 34–45.5 (–52) μm long; <italic>stipes</italic> cylindrical, 1–2 septate, not constricted at septa, umber-brown to dark olivaceous, (6.3–) 7.3–14.5 (–18) μm long × (2.2–) 3.1–4.6 (–5.8) μm wide. <italic>Conidiogenous apparatus</italic> (22–) 26.5–31 (–34) μm long, with 2–3 series of cylindrical branches; primary branches olivaceous, smooth, cylindrical all over, (5.9–) 7.2–13.5 (–20.5) × (3–) 3.3–4.2 (–4.6) μm; <italic>conidiogenous cells</italic> discrete, 2–3 per branch, aseptate, cylindrical, hyaline to pale umber, (5.8) 7.2–12.1 (–18.5) × (2.1–) 2.8–4.0 (–4.7) μm; <italic>conidia</italic> 1-celled, globose, elliptical with truncate bases, hyaline to pale umber, (4.0–) 4.8–5.9 (–6.3) × (3.1–) 4.0–5.0 (–5.6) μm.</p><fig id="F13" position="float" orientation="portrait"><label>Figure 13.</label><caption><p>Morphological characters of <italic><tp:taxon-name><tp:taxon-name-part taxon-name-part-type="genus" reg="Ophiostoma">Ophiostoma</tp:taxon-name-part><tp:taxon-name-part taxon-name-part-type="species" reg="aggregatum">aggregatum</tp:taxon-name-part></tp:taxon-name></italic> sp. n. <bold>A, B</bold> upper and reverse of cultures on 2% MEA 8 d after inoculation <bold>C</bold> conidiomata on 2% MEA (bar = 50 μm) <bold>D–H</bold> conidiogenous cells of <italic><tp:taxon-name><tp:taxon-name-part taxon-name-part-type="genus" reg="Leptographium">Leptographium</tp:taxon-name-part></tp:taxon-name></italic>-like asexual state and conidia. Scale bars: 20 μm (<bold>C)</bold>; 10 μm (<bold>D–H)</bold>.</p></caption><graphic xmlns:xlink="http://www.w3.org/1999/xlink" xlink:href="mycokeys-50-093-g013.jpg" position="float" orientation="portrait" xlink:type="simple" id="oo_292799.jpg"/></fig></tp:treatment-sec><tp:treatment-sec sec-type="description" id="SECID0EIZDI"><title>Culture characteristics.</title><p>Colonies on 2% MEA fast growing in the dark, reaching 90 mm in diam. in 8 days at 25 °C, growth rate up to 13 mm/day at the fastest; colony margin smooth. Hyphae submerged and aerial, umber-brown to dark olivaceous, flocculose or floccose; reverse hyphae umber-brown to dark olivaceous. Optimal growth temperature 25 °C, able to grow at 5 °C and 30 °C. No growth at 35 °C.</p></tp:treatment-sec><tp:treatment-sec sec-type="Known substrate and hosts" id="SECID0ENZDI"><title>Known substrate and hosts.</title><p>Galleries of <italic><tp:taxon-name><tp:taxon-name-part taxon-name-part-type="genus" reg="Tomicus">Tomicus</tp:taxon-name-part><tp:taxon-name-part taxon-name-part-type="species" reg="yunnanensis">yunnanensis</tp:taxon-name-part></tp:taxon-name></italic> and <italic><tp:taxon-name><tp:taxon-name-part taxon-name-part-type="genus" reg="Tomicus">T.</tp:taxon-name-part><tp:taxon-name-part taxon-name-part-type="species" reg="minor">minor</tp:taxon-name-part></tp:taxon-name></italic> in <italic><tp:taxon-name><tp:taxon-name-part taxon-name-part-type="genus" reg="Pinus">Pinus</tp:taxon-name-part><tp:taxon-name-part taxon-name-part-type="species" reg="yunnanensis">yunnanensis</tp:taxon-name-part></tp:taxon-name></italic>.</p><!--PageBreak --></tp:treatment-sec><tp:treatment-sec sec-type="Known insect vectors" id="SECID0EV1DI"><title>Known insect vectors.</title><p><italic><tp:taxon-name><tp:taxon-name-part taxon-name-part-type="genus" reg="Tomicus">Tomicus</tp:taxon-name-part><tp:taxon-name-part taxon-name-part-type="species" reg="minor">minor</tp:taxon-name-part></tp:taxon-name></italic>, <italic><tp:taxon-name><tp:taxon-name-part taxon-name-part-type="genus" reg="Tomicus">T.</tp:taxon-name-part><tp:taxon-name-part taxon-name-part-type="species" reg="yunnanensis">yunnanensis</tp:taxon-name-part></tp:taxon-name></italic>.</p></tp:treatment-sec><tp:treatment-sec sec-type="distribution" id="SECID0ER2DI"><title>Known distribution.</title><p>Yunnan Province, China.</p></tp:treatment-sec><tp:treatment-sec sec-type="material" id="SECID0EW2DI"><title>Additional specimens examined.</title><p>CHINA, Yunnan, from <italic><tp:taxon-name><tp:taxon-name-part taxon-name-part-type="genus" reg="Tomicus">Tomicus</tp:taxon-name-part><tp:taxon-name-part taxon-name-part-type="species" reg="yunnanensis">yunnanensis</tp:taxon-name-part></tp:taxon-name></italic> and <italic><tp:taxon-name><tp:taxon-name-part taxon-name-part-type="genus" reg="Tomicus">T.</tp:taxon-name-part><tp:taxon-name-part taxon-name-part-type="species" reg="minor">minor</tp:taxon-name-part></tp:taxon-name></italic> galleries in <italic><tp:taxon-name><tp:taxon-name-part taxon-name-part-type="genus" reg="Pinus">Pinus</tp:taxon-name-part><tp:taxon-name-part taxon-name-part-type="species" reg="yunnanensis">yunnanensis</tp:taxon-name-part></tp:taxon-name></italic>, Dec. 2016, Apr. 2017, HM Wang, CFCC 52616 = CXY 1875, CFCC 52617 = CXY 1874.</p></tp:treatment-sec><tp:treatment-sec sec-type="notes" id="SECID0E43DI"><title>Note.</title><p><italic><tp:taxon-name><tp:taxon-name-part taxon-name-part-type="genus" reg="Ophiostoma">Ophiostoma</tp:taxon-name-part><tp:taxon-name-part taxon-name-part-type="species" reg="aggregatum">aggregatum</tp:taxon-name-part></tp:taxon-name></italic> produced a single asexual, <italic><tp:taxon-name><tp:taxon-name-part taxon-name-part-type="genus" reg="Leptographium">Leptographium</tp:taxon-name-part></tp:taxon-name></italic>-like state <italic>in vitro</italic>. This species is phylogenetically closely related to <italic><tp:taxon-name><tp:taxon-name-part taxon-name-part-type="genus" reg="Ophiostoma">O.</tp:taxon-name-part><tp:taxon-name-part taxon-name-part-type="species" reg="macrosporum">macrosporum</tp:taxon-name-part></tp:taxon-name></italic>, <italic><tp:taxon-name><tp:taxon-name-part taxon-name-part-type="genus" reg="Ophiostoma">O.</tp:taxon-name-part><tp:taxon-name-part taxon-name-part-type="species" reg="tingens">tingens</tp:taxon-name-part></tp:taxon-name></italic>, <!--PageBreak --><italic><tp:taxon-name><tp:taxon-name-part taxon-name-part-type="genus" reg="Ophiostoma">O.</tp:taxon-name-part><tp:taxon-name-part taxon-name-part-type="species" reg="floccosum">floccosum</tp:taxon-name-part></tp:taxon-name></italic>, <italic><tp:taxon-name><tp:taxon-name-part taxon-name-part-type="genus" reg="Ophiostoma">O.</tp:taxon-name-part><tp:taxon-name-part taxon-name-part-type="species" reg="tapionis">tapionis</tp:taxon-name-part></tp:taxon-name></italic> and <italic><tp:taxon-name><tp:taxon-name-part taxon-name-part-type="genus" reg="Ophiostoma">O.</tp:taxon-name-part><tp:taxon-name-part taxon-name-part-type="species" reg="piliferum">piliferum</tp:taxon-name-part></tp:taxon-name></italic> in <abbrev xmlns:xlink="http://www.w3.org/1999/xlink" xlink:title="large subunit region" id="ABBRID0EP6DI" xlink:type="simple">LSU</abbrev>-, <abbrev xmlns:xlink="http://www.w3.org/1999/xlink" xlink:title="internal transcribed spacer" id="ABBRID0ET6DI" xlink:type="simple">ITS</abbrev>- and <italic><abbrev xmlns:xlink="http://www.w3.org/1999/xlink" xlink:title="β-tubulin gene" id="ABBRID0EY6DI" xlink:type="simple">TUB2</abbrev></italic>-based phylogenetic inferences. <italic><tp:taxon-name><tp:taxon-name-part taxon-name-part-type="genus" reg="Ophiostoma">Ophiostoma</tp:taxon-name-part><tp:taxon-name-part taxon-name-part-type="species" reg="aggregatum">aggregatum</tp:taxon-name-part></tp:taxon-name></italic> and <italic><tp:taxon-name><tp:taxon-name-part taxon-name-part-type="genus" reg="Ophiostoma">O.</tp:taxon-name-part><tp:taxon-name-part taxon-name-part-type="species" reg="tingens">tingens</tp:taxon-name-part></tp:taxon-name></italic> are shown to be sympatric in Yunnan pine forest; both taxa were isolated from galleries and adults of <italic><tp:taxon-name><tp:taxon-name-part taxon-name-part-type="genus" reg="Tomicus">T.</tp:taxon-name-part><tp:taxon-name-part taxon-name-part-type="species" reg="minor">minor</tp:taxon-name-part></tp:taxon-name></italic> and <italic><tp:taxon-name><tp:taxon-name-part taxon-name-part-type="genus" reg="Tomicus">T.</tp:taxon-name-part><tp:taxon-name-part taxon-name-part-type="species" reg="yunnanensis">yunnanensis</tp:taxon-name-part></tp:taxon-name></italic> infesting <italic><tp:taxon-name><tp:taxon-name-part taxon-name-part-type="genus" reg="Pinus">P.</tp:taxon-name-part><tp:taxon-name-part taxon-name-part-type="species" reg="yunnanensis">yunnanensis</tp:taxon-name-part></tp:taxon-name></italic> (Table <xref ref-type="table" rid="T2">2</xref>). <italic><tp:taxon-name><tp:taxon-name-part taxon-name-part-type="genus" reg="Ophiostoma">Ophiostoma</tp:taxon-name-part><tp:taxon-name-part taxon-name-part-type="species" reg="tingens">tingens</tp:taxon-name-part></tp:taxon-name></italic> was also reported from <italic><tp:taxon-name><tp:taxon-name-part taxon-name-part-type="genus" reg="Tomicus">T.</tp:taxon-name-part><tp:taxon-name-part taxon-name-part-type="species" reg="minor">minor</tp:taxon-name-part></tp:taxon-name></italic> infesting <italic><tp:taxon-name><tp:taxon-name-part taxon-name-part-type="genus" reg="Pinus">P.</tp:taxon-name-part><tp:taxon-name-part taxon-name-part-type="species" reg="yunnanensis">yunnanensis</tp:taxon-name-part></tp:taxon-name></italic> in Yunnan (<xref ref-type="bibr" rid="B64">Pan et al. 2017</xref>).</p><p><italic><tp:taxon-name><tp:taxon-name-part taxon-name-part-type="genus" reg="Ophiostoma">Ophiostoma</tp:taxon-name-part><tp:taxon-name-part taxon-name-part-type="species" reg="aggregatum">aggregatum</tp:taxon-name-part></tp:taxon-name></italic> and <italic><tp:taxon-name><tp:taxon-name-part taxon-name-part-type="genus" reg="Ophiostoma">O.</tp:taxon-name-part><tp:taxon-name-part taxon-name-part-type="species" reg="tingens">tingens</tp:taxon-name-part></tp:taxon-name></italic> differ in their asexual state. <italic><tp:taxon-name><tp:taxon-name-part taxon-name-part-type="genus" reg="Ophiostoma">Ophiostoma</tp:taxon-name-part><tp:taxon-name-part taxon-name-part-type="species" reg="aggregatum">aggregatum</tp:taxon-name-part></tp:taxon-name></italic> only produces a <italic><tp:taxon-name><tp:taxon-name-part taxon-name-part-type="genus" reg="Leptographium">Leptographium</tp:taxon-name-part></tp:taxon-name></italic>-like state. Inversely, the asexual states of <italic><tp:taxon-name><tp:taxon-name-part taxon-name-part-type="genus" reg="Ophiostoma">O.</tp:taxon-name-part><tp:taxon-name-part taxon-name-part-type="species" reg="tingens">tingens</tp:taxon-name-part></tp:taxon-name></italic> are variable. Our strains produced a <italic><tp:taxon-name><tp:taxon-name-part taxon-name-part-type="genus" reg="Pesotum">Pesotum</tp:taxon-name-part></tp:taxon-name></italic>-like and a <italic><tp:taxon-name><tp:taxon-name-part taxon-name-part-type="genus" reg="Sporothrix">Sporothrix</tp:taxon-name-part></tp:taxon-name></italic>-like state whereas previously, <xref ref-type="bibr" rid="B13">Francke-Grosmann (1952)</xref> and <xref ref-type="bibr" rid="B12">de Beer et al. (2013b)</xref> reported a <italic><tp:taxon-name><tp:taxon-name-part taxon-name-part-type="genus" reg="Hyalorhinocladiella">Hyalorhinocladiella</tp:taxon-name-part></tp:taxon-name></italic>- to <italic><tp:taxon-name><tp:taxon-name-part taxon-name-part-type="genus" reg="Raffaelea">Raffaelea</tp:taxon-name-part></tp:taxon-name></italic>-like state in European strains. The origin of this variability and its importance for taxonomy is uncertain.</p><p><italic><tp:taxon-name><tp:taxon-name-part taxon-name-part-type="genus" reg="Ophiostoma">Ophiostoma</tp:taxon-name-part><tp:taxon-name-part taxon-name-part-type="species" reg="macrosporum">macrosporum</tp:taxon-name-part></tp:taxon-name></italic>, <italic><tp:taxon-name><tp:taxon-name-part taxon-name-part-type="genus" reg="Ophiostoma">O.</tp:taxon-name-part><tp:taxon-name-part taxon-name-part-type="species" reg="floccosum">floccosum</tp:taxon-name-part></tp:taxon-name></italic>, <italic><tp:taxon-name><tp:taxon-name-part taxon-name-part-type="genus" reg="Ophiostoma">O.</tp:taxon-name-part><tp:taxon-name-part taxon-name-part-type="species" reg="tapionis">tapionis</tp:taxon-name-part></tp:taxon-name></italic> and <italic><tp:taxon-name><tp:taxon-name-part taxon-name-part-type="genus" reg="Ophiostoma">O.</tp:taxon-name-part><tp:taxon-name-part taxon-name-part-type="species" reg="piliferum">piliferum</tp:taxon-name-part></tp:taxon-name></italic> also differ from <italic><tp:taxon-name><tp:taxon-name-part taxon-name-part-type="genus" reg="Ophiostoma">O.</tp:taxon-name-part><tp:taxon-name-part taxon-name-part-type="species" reg="aggregatum">aggregatum</tp:taxon-name-part></tp:taxon-name></italic> by their asexual state. <italic><tp:taxon-name><tp:taxon-name-part taxon-name-part-type="genus" reg="Ophiostoma">Ophiostoma</tp:taxon-name-part><tp:taxon-name-part taxon-name-part-type="species" reg="macrosporum">macrosporum</tp:taxon-name-part></tp:taxon-name></italic> and <italic><tp:taxon-name><tp:taxon-name-part taxon-name-part-type="genus" reg="Ophiostoma">O.</tp:taxon-name-part><tp:taxon-name-part taxon-name-part-type="species" reg="floccosum">floccosum</tp:taxon-name-part></tp:taxon-name></italic> produce a <italic><tp:taxon-name><tp:taxon-name-part taxon-name-part-type="genus" reg="Pesotum">Pesotum</tp:taxon-name-part></tp:taxon-name></italic>-like asexual state, <italic><tp:taxon-name><tp:taxon-name-part taxon-name-part-type="genus" reg="Ophiostoma">O.</tp:taxon-name-part><tp:taxon-name-part taxon-name-part-type="species" reg="tapionis">tapionis</tp:taxon-name-part></tp:taxon-name></italic> a <italic><tp:taxon-name><tp:taxon-name-part taxon-name-part-type="genus" reg="Hyalorhinocladiella">Hyalorhinocladiella</tp:taxon-name-part></tp:taxon-name></italic>-like state and <italic><tp:taxon-name><tp:taxon-name-part taxon-name-part-type="genus" reg="Ophiostoma">O.</tp:taxon-name-part><tp:taxon-name-part taxon-name-part-type="species" reg="piliferum">piliferum</tp:taxon-name-part></tp:taxon-name></italic> produces a <italic><tp:taxon-name><tp:taxon-name-part taxon-name-part-type="genus" reg="Sporothrix">Sporothrix</tp:taxon-name-part></tp:taxon-name></italic>-like state (<xref ref-type="bibr" rid="B13">Francke-Grosmann 1952</xref>, <xref ref-type="bibr" rid="B79">Upadhyay 1981</xref>, <xref ref-type="bibr" rid="B86">Yamaoka et al. 2004</xref>, <xref ref-type="bibr" rid="B47">Linnakoski et al. 2008</xref>).</p><p><italic><tp:taxon-name><tp:taxon-name-part taxon-name-part-type="genus" reg="Ophiostoma">Ophiostoma</tp:taxon-name-part><tp:taxon-name-part taxon-name-part-type="species" reg="macrosporum">macrosporum</tp:taxon-name-part></tp:taxon-name></italic> and <italic><tp:taxon-name><tp:taxon-name-part taxon-name-part-type="genus" reg="Ophiostoma">O.</tp:taxon-name-part><tp:taxon-name-part taxon-name-part-type="species" reg="tingens">tingens</tp:taxon-name-part></tp:taxon-name></italic> were both originally described in <italic><tp:taxon-name><tp:taxon-name-part taxon-name-part-type="genus" reg="Trichosporium">Trichosporium</tp:taxon-name-part></tp:taxon-name></italic> as <tp:taxon-name><tp:taxon-name-part taxon-name-part-type="genus" reg="Tomicus">T.</tp:taxon-name-part><tp:taxon-name-part taxon-name-part-type="species" reg="tingens">tingens</tp:taxon-name-part><tp:taxon-name-part taxon-name-part-type="infraspecific-rank">var.</tp:taxon-name-part><tp:taxon-name-part taxon-name-part-type="variety" reg="macrosporum">macrosporum</tp:taxon-name-part></tp:taxon-name> and <italic><tp:taxon-name><tp:taxon-name-part taxon-name-part-type="genus" reg="Tomicus">T.</tp:taxon-name-part><tp:taxon-name-part taxon-name-part-type="species" reg="tingens">tingens</tp:taxon-name-part></tp:taxon-name></italic> (<xref ref-type="bibr" rid="B34">Lagerberg 1927</xref>, <xref ref-type="bibr" rid="B13">Francke-Grosmann 1952</xref>). <xref ref-type="bibr" rid="B1">Batra (1967)</xref> transferred these two species into <italic><tp:taxon-name><tp:taxon-name-part taxon-name-part-type="genus" reg="Ambrosiella">Ambrosiella</tp:taxon-name-part></tp:taxon-name></italic>. It is only recently that the morphological characteristics were found to agree with those of <italic><tp:taxon-name><tp:taxon-name-part taxon-name-part-type="genus" reg="Ophiostoma">Ophiostoma</tp:taxon-name-part></tp:taxon-name></italic> (<xref ref-type="bibr" rid="B12">de Beer et al. 2013b</xref>). <italic><tp:taxon-name><tp:taxon-name-part taxon-name-part-type="genus" reg="Ophiostoma">Ophiostoma</tp:taxon-name-part><tp:taxon-name-part taxon-name-part-type="species" reg="macrosporum">macrosporum</tp:taxon-name-part></tp:taxon-name></italic> has been reported from various <italic><tp:taxon-name><tp:taxon-name-part taxon-name-part-type="genus" reg="Pinus">Pinus</tp:taxon-name-part></tp:taxon-name></italic> spp. (including <italic><tp:taxon-name><tp:taxon-name-part taxon-name-part-type="genus" reg="Pinus">P.</tp:taxon-name-part><tp:taxon-name-part taxon-name-part-type="species" reg="sylvestris">sylvestris</tp:taxon-name-part></tp:taxon-name></italic>) infected by <italic><tp:taxon-name><tp:taxon-name-part taxon-name-part-type="genus" reg="Ips">Ips</tp:taxon-name-part><tp:taxon-name-part taxon-name-part-type="species" reg="acuminatus">acuminatus</tp:taxon-name-part></tp:taxon-name></italic> in Europe (<xref ref-type="bibr" rid="B13">Francke-Grosmann 1952</xref>, <xref ref-type="bibr" rid="B1">Batra 1967</xref>).</p></tp:treatment-sec><tp:treatment-sec><!--Section generated to contain objects referenced in tp:taxon-treatment.--><table-wrap id="T2" position="float" orientation="portrait"><label>Table 2.</label><caption><p>Representative strains of the ophiostomatoid fungi associated with three <italic><tp:taxon-name><tp:taxon-name-part taxon-name-part-type="genus" reg="Tomicus">Tomicus</tp:taxon-name-part></tp:taxon-name></italic> spp. in Yunnan Province, China, and three <italic><tp:taxon-name><tp:taxon-name-part taxon-name-part-type="genus" reg="Esteya">E.</tp:taxon-name-part><tp:taxon-name-part taxon-name-part-type="species" reg="vermicola">vermicola</tp:taxon-name-part></tp:taxon-name></italic> strains used in this study.</p></caption><table id="TID0E4EAE" rules="all"><tbody><tr><td rowspan="2" colspan="1">
                  <bold>Group</bold>
                </td><td rowspan="2" colspan="1">
                  <bold>Taxon</bold>
                </td><td rowspan="2" colspan="1">
                  <bold>Strain no.</bold>
                </td><td rowspan="2" colspan="1">
                  <bold>Host</bold>
                </td><td rowspan="2" colspan="1">
                  <bold>Location</bold>
                </td><td rowspan="2" colspan="1">
                  <bold>Beetle</bold>
                </td><td rowspan="1" colspan="5">
                  <bold>GenBank no.</bold>
                </td></tr><tr><td rowspan="1" colspan="1">
                  <abbrev xmlns:xlink="http://www.w3.org/1999/xlink" xlink:title="large subunit region" id="ABBRID0EQRAG" xlink:type="simple">LSU</abbrev>
                </td><td rowspan="1" colspan="1"><abbrev xmlns:xlink="http://www.w3.org/1999/xlink" xlink:title="internal transcribed spacer" id="ABBRID0EYRAG" xlink:type="simple">ITS</abbrev>\ ITS2–LSU5</td><td rowspan="1" colspan="1">BT</td><td rowspan="1" colspan="1">EF</td><td rowspan="1" colspan="1">
                  <abbrev xmlns:xlink="http://www.w3.org/1999/xlink" xlink:title="calmodulin gene" id="ABBRID0EGSAG" xlink:type="simple">CAL</abbrev>
                </td></tr><tr><td rowspan="4" colspan="1">A</td><td rowspan="4" colspan="1">
                  <italic><tp:taxon-name>
                      <tp:taxon-name-part taxon-name-part-type="genus" reg="Esteya">Esteya</tp:taxon-name-part>
                      <tp:taxon-name-part taxon-name-part-type="species" reg="vermicola">vermicola</tp:taxon-name-part>
                    </tp:taxon-name></italic>
                </td><td rowspan="1" colspan="1">CFCC52625 (CXY1893)</td><td rowspan="1" colspan="1">
                  <italic><tp:taxon-name>
                      <tp:taxon-name-part taxon-name-part-type="genus" reg="Pinus">P.</tp:taxon-name-part>
                      <tp:taxon-name-part taxon-name-part-type="species" reg="yunnanensis">yunnanensis</tp:taxon-name-part>
                    </tp:taxon-name></italic>
                </td><td rowspan="1" colspan="1">Xiangyun</td><td rowspan="1" colspan="1">
                  <italic><tp:taxon-name>
                      <tp:taxon-name-part taxon-name-part-type="genus" reg="Tomicus">T.</tp:taxon-name-part>
                      <tp:taxon-name-part taxon-name-part-type="species" reg="yunnanensis">yunnanensis</tp:taxon-name-part>
                    </tp:taxon-name></italic>
                </td><td rowspan="1" colspan="1">
                  <ext-link xmlns:xlink="http://www.w3.org/1999/xlink" ext-link-type="gen" xlink:href="MH325143" xlink:type="simple">MH325143</ext-link>
                </td><td rowspan="1" colspan="1">–</td><td rowspan="1" colspan="1">
                  <ext-link xmlns:xlink="http://www.w3.org/1999/xlink" ext-link-type="gen" xlink:href="MH697597" xlink:type="simple">MH697597</ext-link>
                </td><td rowspan="1" colspan="1">
                  <ext-link xmlns:xlink="http://www.w3.org/1999/xlink" ext-link-type="gen" xlink:href="MH605999" xlink:type="simple">MH605999</ext-link>
                </td><td rowspan="1" colspan="1">–</td></tr><tr><td rowspan="1" colspan="1">ATCC74485</td><td rowspan="1" colspan="1">Japanese black pine</td><td rowspan="1" colspan="1">Taiwan, China</td><td rowspan="1" colspan="1">
                  <italic><tp:taxon-name>
                      <tp:taxon-name-part taxon-name-part-type="genus" reg="Bursaphelenchus">Bursaphelenchus</tp:taxon-name-part>
                      <tp:taxon-name-part taxon-name-part-type="species" reg="xylophilus">xylophilus</tp:taxon-name-part>
                    </tp:taxon-name></italic>
                </td><td rowspan="1" colspan="1">–</td><td rowspan="1" colspan="1">–</td><td rowspan="1" colspan="1">–</td><td rowspan="1" colspan="1">
                  <ext-link xmlns:xlink="http://www.w3.org/1999/xlink" ext-link-type="gen" xlink:href="GQ995674" xlink:type="simple">GQ995674</ext-link>
                </td><td rowspan="1" colspan="1">–</td></tr><tr><td rowspan="1" colspan="1">CNU120806</td><td rowspan="1" colspan="1">soil</td><td rowspan="1" colspan="1">Korea</td><td rowspan="1" colspan="1">saprophytic nematodes</td><td rowspan="1" colspan="1">
                  <ext-link xmlns:xlink="http://www.w3.org/1999/xlink" ext-link-type="gen" xlink:href="EU627684" xlink:type="simple">EU627684</ext-link>
                </td><td rowspan="1" colspan="1">–</td><td rowspan="1" colspan="1">
                  <ext-link xmlns:xlink="http://www.w3.org/1999/xlink" ext-link-type="gen" xlink:href="FJ490553" xlink:type="simple">FJ490553</ext-link>
                </td><td rowspan="1" colspan="1">
                  <ext-link xmlns:xlink="http://www.w3.org/1999/xlink" ext-link-type="gen" xlink:href="GQ995671" xlink:type="simple">GQ995671</ext-link>
                </td><td rowspan="1" colspan="1">–</td></tr><tr><td rowspan="1" colspan="1">CBS 115803</td><td rowspan="1" colspan="1">oak</td><td rowspan="1" colspan="1">Czech Republic</td><td rowspan="1" colspan="1">
                  <italic><tp:taxon-name>
                      <tp:taxon-name-part taxon-name-part-type="genus" reg="Scolytus">Scolytus</tp:taxon-name-part>
                      <tp:taxon-name-part taxon-name-part-type="species" reg="intricatus">intricatus</tp:taxon-name-part>
                    </tp:taxon-name></italic>
                </td><td rowspan="1" colspan="1">–</td><td rowspan="1" colspan="1">–</td><td rowspan="1" colspan="1">
                  <ext-link xmlns:xlink="http://www.w3.org/1999/xlink" ext-link-type="gen" xlink:href="FJ490552" xlink:type="simple">FJ490552</ext-link>
                </td><td rowspan="1" colspan="1">
                  <ext-link xmlns:xlink="http://www.w3.org/1999/xlink" ext-link-type="gen" xlink:href="GQ995672" xlink:type="simple">GQ995672</ext-link>
                </td><td rowspan="1" colspan="1">–</td></tr><tr><td rowspan="3" colspan="1">B</td><td rowspan="3" colspan="1">
                  <bold><italic><tp:taxon-name>
                        <tp:taxon-name-part taxon-name-part-type="genus" reg="Graphilbum">Graphilbum</tp:taxon-name-part>
                        <tp:taxon-name-part taxon-name-part-type="species" reg="anningense">anningense</tp:taxon-name-part>
                      </tp:taxon-name></italic></bold>
                </td><td rowspan="1" colspan="1">CFCC52631 (CXY1939)</td><td rowspan="1" colspan="1">
                  <italic><tp:taxon-name>
                      <tp:taxon-name-part taxon-name-part-type="genus" reg="Pinus">P.</tp:taxon-name-part>
                      <tp:taxon-name-part taxon-name-part-type="species" reg="yunnanensis">yunnanensis</tp:taxon-name-part>
                    </tp:taxon-name></italic>
                </td><td rowspan="1" colspan="1">Anning</td><td rowspan="1" colspan="1">
                  <italic><tp:taxon-name>
                      <tp:taxon-name-part taxon-name-part-type="genus" reg="Tomicus">T.</tp:taxon-name-part>
                      <tp:taxon-name-part taxon-name-part-type="species" reg="yunnanensis">yunnanensis</tp:taxon-name-part>
                    </tp:taxon-name></italic>
                </td><td rowspan="1" colspan="1">
                  <ext-link xmlns:xlink="http://www.w3.org/1999/xlink" ext-link-type="gen" xlink:href="MH325162" xlink:type="simple">MH325162</ext-link>
                </td><td rowspan="1" colspan="1">
                  <ext-link xmlns:xlink="http://www.w3.org/1999/xlink" ext-link-type="gen" xlink:href="MH555903" xlink:type="simple">MH555903</ext-link>
                </td><td rowspan="1" colspan="1">
                  <ext-link xmlns:xlink="http://www.w3.org/1999/xlink" ext-link-type="gen" xlink:href="MH683595" xlink:type="simple">MH683595</ext-link>
                </td><td rowspan="1" colspan="1">–</td><td rowspan="1" colspan="1">–</td></tr><tr><td rowspan="1" colspan="1">CFCC52632 (CXY1940)</td><td rowspan="1" colspan="1">
                  <italic><tp:taxon-name>
                      <tp:taxon-name-part taxon-name-part-type="genus" reg="Pinus">P.</tp:taxon-name-part>
                      <tp:taxon-name-part taxon-name-part-type="species" reg="yunnanensis">yunnanensis</tp:taxon-name-part>
                    </tp:taxon-name></italic>
                </td><td rowspan="1" colspan="1">Anning</td><td rowspan="1" colspan="1">
                  <italic><tp:taxon-name>
                      <tp:taxon-name-part taxon-name-part-type="genus" reg="Tomicus">T.</tp:taxon-name-part>
                      <tp:taxon-name-part taxon-name-part-type="species" reg="yunnanensis">yunnanensis</tp:taxon-name-part>
                    </tp:taxon-name></italic>
                </td><td rowspan="1" colspan="1">
                  <ext-link xmlns:xlink="http://www.w3.org/1999/xlink" ext-link-type="gen" xlink:href="MH325164" xlink:type="simple">MH325164</ext-link>
                </td><td rowspan="1" colspan="1">
                  <ext-link xmlns:xlink="http://www.w3.org/1999/xlink" ext-link-type="gen" xlink:href="MH555901" xlink:type="simple">MH555901</ext-link>
                </td><td rowspan="1" colspan="1">
                  <ext-link xmlns:xlink="http://www.w3.org/1999/xlink" ext-link-type="gen" xlink:href="MH683596" xlink:type="simple">MH683596</ext-link>
                </td><td rowspan="1" colspan="1">–</td><td rowspan="1" colspan="1">–</td></tr><tr><td rowspan="1" colspan="1">CFCC52633 (CXY1944)</td><td rowspan="1" colspan="1">
                  <italic><tp:taxon-name>
                      <tp:taxon-name-part taxon-name-part-type="genus" reg="Pinus">P.</tp:taxon-name-part>
                      <tp:taxon-name-part taxon-name-part-type="species" reg="yunnanensis">yunnanensis</tp:taxon-name-part>
                    </tp:taxon-name></italic>
                </td><td rowspan="1" colspan="1">Anning</td><td rowspan="1" colspan="1">
                  <italic><tp:taxon-name>
                      <tp:taxon-name-part taxon-name-part-type="genus" reg="Tomicus">T.</tp:taxon-name-part>
                      <tp:taxon-name-part taxon-name-part-type="species" reg="minor">minor</tp:taxon-name-part>
                    </tp:taxon-name></italic>
                </td><td rowspan="1" colspan="1">
                  <ext-link xmlns:xlink="http://www.w3.org/1999/xlink" ext-link-type="gen" xlink:href="MH325163" xlink:type="simple">MH325163</ext-link>
                </td><td rowspan="1" colspan="1">
                  <ext-link xmlns:xlink="http://www.w3.org/1999/xlink" ext-link-type="gen" xlink:href="MH555902" xlink:type="simple">MH555902</ext-link>
                </td><td rowspan="1" colspan="1">
                  <ext-link xmlns:xlink="http://www.w3.org/1999/xlink" ext-link-type="gen" xlink:href="MH683597" xlink:type="simple">MH683597</ext-link>
                </td><td rowspan="1" colspan="1">–</td><td rowspan="1" colspan="1">–</td></tr><tr><td rowspan="6" colspan="1">C</td><td rowspan="6" colspan="1">
                  <italic><tp:taxon-name>
                      <tp:taxon-name-part taxon-name-part-type="genus" reg="Leptographium">Leptographium</tp:taxon-name-part>
                      <tp:taxon-name-part taxon-name-part-type="species" reg="yunnanense">yunnanense</tp:taxon-name-part>
                    </tp:taxon-name></italic>
                </td><td rowspan="1" colspan="1">CFCC52619 (CXY1897)</td><td rowspan="1" colspan="1">
                  <italic><tp:taxon-name>
                      <tp:taxon-name-part taxon-name-part-type="genus" reg="Pinus">P.</tp:taxon-name-part>
                      <tp:taxon-name-part taxon-name-part-type="species" reg="kesiya">kesiya</tp:taxon-name-part>
                    </tp:taxon-name></italic>
                </td><td rowspan="1" colspan="1">Ninger</td><td rowspan="1" colspan="1">
                  <italic><tp:taxon-name>
                      <tp:taxon-name-part taxon-name-part-type="genus" reg="Tomicus">T.</tp:taxon-name-part>
                      <tp:taxon-name-part taxon-name-part-type="species" reg="brevipilosus">brevipilosus</tp:taxon-name-part>
                    </tp:taxon-name></italic>
                </td><td rowspan="1" colspan="1">
                  <ext-link xmlns:xlink="http://www.w3.org/1999/xlink" ext-link-type="gen" xlink:href="MH325138" xlink:type="simple">MH325138</ext-link>
                </td><td rowspan="1" colspan="1">
                  <ext-link xmlns:xlink="http://www.w3.org/1999/xlink" ext-link-type="gen" xlink:href="MH487721" xlink:type="simple">MH487721</ext-link>
                </td><td rowspan="1" colspan="1">
                  <ext-link xmlns:xlink="http://www.w3.org/1999/xlink" ext-link-type="gen" xlink:href="MH603933" xlink:type="simple">MH603933</ext-link>
                </td><td rowspan="1" colspan="1">
                  <ext-link xmlns:xlink="http://www.w3.org/1999/xlink" ext-link-type="gen" xlink:href="MH606000" xlink:type="simple">MH606000</ext-link>
                </td><td rowspan="1" colspan="1">–</td></tr><tr><td rowspan="1" colspan="1">CFCC52620 (CXY1900)</td><td rowspan="1" colspan="1">
                  <italic><tp:taxon-name>
                      <tp:taxon-name-part taxon-name-part-type="genus" reg="Pinus">P.</tp:taxon-name-part>
                      <tp:taxon-name-part taxon-name-part-type="species" reg="yunnanensis">yunnanensis</tp:taxon-name-part>
                    </tp:taxon-name></italic>
                </td><td rowspan="1" colspan="1">Xiangyun</td><td rowspan="1" colspan="1">
                  <italic><tp:taxon-name>
                      <tp:taxon-name-part taxon-name-part-type="genus" reg="Tomicus">T.</tp:taxon-name-part>
                      <tp:taxon-name-part taxon-name-part-type="species" reg="yunnanensis">yunnanensis</tp:taxon-name-part>
                    </tp:taxon-name></italic>
                </td><td rowspan="1" colspan="1">
                  <ext-link xmlns:xlink="http://www.w3.org/1999/xlink" ext-link-type="gen" xlink:href="MH325139" xlink:type="simple">MH325139</ext-link>
                </td><td rowspan="1" colspan="1">
                  <ext-link xmlns:xlink="http://www.w3.org/1999/xlink" ext-link-type="gen" xlink:href="MH487724" xlink:type="simple">MH487724</ext-link>
                </td><td rowspan="1" colspan="1">
                  <ext-link xmlns:xlink="http://www.w3.org/1999/xlink" ext-link-type="gen" xlink:href="MH603934" xlink:type="simple">MH603934</ext-link>
                </td><td rowspan="1" colspan="1">
                  <ext-link xmlns:xlink="http://www.w3.org/1999/xlink" ext-link-type="gen" xlink:href="MH606001" xlink:type="simple">MH606001</ext-link>
                </td><td rowspan="1" colspan="1">–</td></tr><tr><td rowspan="1" colspan="1">CFCC52621 (CXY1904)</td><td rowspan="1" colspan="1">
                  <italic><tp:taxon-name>
                      <tp:taxon-name-part taxon-name-part-type="genus" reg="Pinus">P.</tp:taxon-name-part>
                      <tp:taxon-name-part taxon-name-part-type="species" reg="yunnanensis">yunnanensis</tp:taxon-name-part>
                    </tp:taxon-name></italic>
                </td><td rowspan="1" colspan="1">Xiangyun</td><td rowspan="1" colspan="1">
                  <italic><tp:taxon-name>
                      <tp:taxon-name-part taxon-name-part-type="genus" reg="Tomicus">T.</tp:taxon-name-part>
                      <tp:taxon-name-part taxon-name-part-type="species" reg="yunnanensis">yunnanensis</tp:taxon-name-part>
                    </tp:taxon-name></italic>
                </td><td rowspan="1" colspan="1">
                  <ext-link xmlns:xlink="http://www.w3.org/1999/xlink" ext-link-type="gen" xlink:href="MH325140" xlink:type="simple">MH325140</ext-link>
                </td><td rowspan="1" colspan="1">
                  <ext-link xmlns:xlink="http://www.w3.org/1999/xlink" ext-link-type="gen" xlink:href="MH487726" xlink:type="simple">MH487726</ext-link>
                </td><td rowspan="1" colspan="1">
                  <ext-link xmlns:xlink="http://www.w3.org/1999/xlink" ext-link-type="gen" xlink:href="MH603935" xlink:type="simple">MH603935</ext-link>
                </td><td rowspan="1" colspan="1">
                  <ext-link xmlns:xlink="http://www.w3.org/1999/xlink" ext-link-type="gen" xlink:href="MH606003" xlink:type="simple">MH606003</ext-link>
                </td><td rowspan="1" colspan="1">–</td></tr><tr><td rowspan="1" colspan="1">CFCC52622 (CXY1908)</td><td rowspan="1" colspan="1">
                  <italic><tp:taxon-name>
                      <tp:taxon-name-part taxon-name-part-type="genus" reg="Pinus">P.</tp:taxon-name-part>
                      <tp:taxon-name-part taxon-name-part-type="species" reg="yunnanensis">yunnanensis</tp:taxon-name-part>
                    </tp:taxon-name></italic>
                </td><td rowspan="1" colspan="1">Xiangyun</td><td rowspan="1" colspan="1">
                  <italic><tp:taxon-name>
                      <tp:taxon-name-part taxon-name-part-type="genus" reg="Tomicus">T.</tp:taxon-name-part>
                      <tp:taxon-name-part taxon-name-part-type="species" reg="yunnanensis">yunnanensis</tp:taxon-name-part>
                    </tp:taxon-name></italic>
                </td><td rowspan="1" colspan="1">
                  <ext-link xmlns:xlink="http://www.w3.org/1999/xlink" ext-link-type="gen" xlink:href="MH325142" xlink:type="simple">MH325142</ext-link>
                </td><td rowspan="1" colspan="1">
                  <ext-link xmlns:xlink="http://www.w3.org/1999/xlink" ext-link-type="gen" xlink:href="MH487725" xlink:type="simple">MH487725</ext-link>
                </td><td rowspan="1" colspan="1">
                  <ext-link xmlns:xlink="http://www.w3.org/1999/xlink" ext-link-type="gen" xlink:href="MH603938" xlink:type="simple">MH603938</ext-link>
                </td><td rowspan="1" colspan="1">
                  <ext-link xmlns:xlink="http://www.w3.org/1999/xlink" ext-link-type="gen" xlink:href="MH606002" xlink:type="simple">MH606002</ext-link>
                </td><td rowspan="1" colspan="1">–</td></tr><tr><td rowspan="1" colspan="1">CFCC52623 (CXY1917)</td><td rowspan="1" colspan="1">
                  <italic><tp:taxon-name>
                      <tp:taxon-name-part taxon-name-part-type="genus" reg="Pinus">P.</tp:taxon-name-part>
                      <tp:taxon-name-part taxon-name-part-type="species" reg="kesiya">kesiya</tp:taxon-name-part>
                    </tp:taxon-name></italic>
                </td><td rowspan="1" colspan="1">Puer</td><td rowspan="1" colspan="1">
                  <italic><tp:taxon-name>
                      <tp:taxon-name-part taxon-name-part-type="genus" reg="Tomicus">T.</tp:taxon-name-part>
                      <tp:taxon-name-part taxon-name-part-type="species" reg="brevipilosus">brevipilosus</tp:taxon-name-part>
                    </tp:taxon-name></italic>
                </td><td rowspan="1" colspan="1">
                  <ext-link xmlns:xlink="http://www.w3.org/1999/xlink" ext-link-type="gen" xlink:href="MH325137" xlink:type="simple">MH325137</ext-link>
                </td><td rowspan="1" colspan="1">
                  <ext-link xmlns:xlink="http://www.w3.org/1999/xlink" ext-link-type="gen" xlink:href="MH487723" xlink:type="simple">MH487723</ext-link>
                </td><td rowspan="1" colspan="1">
                  <ext-link xmlns:xlink="http://www.w3.org/1999/xlink" ext-link-type="gen" xlink:href="MH603936" xlink:type="simple">MH603936</ext-link>
                </td><td rowspan="1" colspan="1">
                  <ext-link xmlns:xlink="http://www.w3.org/1999/xlink" ext-link-type="gen" xlink:href="MH606004" xlink:type="simple">MH606004</ext-link>
                </td><td rowspan="1" colspan="1">–</td></tr><tr><td rowspan="1" colspan="1">CFCC52624 (CXY1925)</td><td rowspan="1" colspan="1">
                  <italic><tp:taxon-name>
                      <tp:taxon-name-part taxon-name-part-type="genus" reg="Pinus">P.</tp:taxon-name-part>
                      <tp:taxon-name-part taxon-name-part-type="species" reg="yunnanensis">yunnanensis</tp:taxon-name-part>
                    </tp:taxon-name></italic>
                </td><td rowspan="1" colspan="1">Xiangyun</td><td rowspan="1" colspan="1">
                  <italic><tp:taxon-name>
                      <tp:taxon-name-part taxon-name-part-type="genus" reg="Tomicus">T.</tp:taxon-name-part>
                      <tp:taxon-name-part taxon-name-part-type="species" reg="yunnanensis">yunnanensis</tp:taxon-name-part>
                    </tp:taxon-name></italic>
                </td><td rowspan="1" colspan="1">
                  <ext-link xmlns:xlink="http://www.w3.org/1999/xlink" ext-link-type="gen" xlink:href="MH325141" xlink:type="simple">MH325141</ext-link>
                </td><td rowspan="1" colspan="1">
                  <ext-link xmlns:xlink="http://www.w3.org/1999/xlink" ext-link-type="gen" xlink:href="MH487722" xlink:type="simple">MH487722</ext-link>
                </td><td rowspan="1" colspan="1">
                  <ext-link xmlns:xlink="http://www.w3.org/1999/xlink" ext-link-type="gen" xlink:href="MH603937" xlink:type="simple">MH603937</ext-link>
                </td><td rowspan="1" colspan="1">
                  <ext-link xmlns:xlink="http://www.w3.org/1999/xlink" ext-link-type="gen" xlink:href="MH606005" xlink:type="simple">MH606005</ext-link>
                </td><td rowspan="1" colspan="1">–</td></tr><tr><td rowspan="3" colspan="1">D</td><td rowspan="3" colspan="1">
                  <italic><tp:taxon-name>
                      <tp:taxon-name-part taxon-name-part-type="genus" reg="Ophiostoma">Ophiostoma</tp:taxon-name-part>
                      <tp:taxon-name-part taxon-name-part-type="species" reg="brevipilosi">brevipilosi</tp:taxon-name-part>
                    </tp:taxon-name></italic>
                </td><td rowspan="1" colspan="1">CFCC52596 (CXY1828)</td><td rowspan="1" colspan="1">
                  <italic><tp:taxon-name>
                      <tp:taxon-name-part taxon-name-part-type="genus" reg="Pinus">Pinus</tp:taxon-name-part>
                      <tp:taxon-name-part taxon-name-part-type="species" reg="kesiya">kesiya</tp:taxon-name-part>
                    </tp:taxon-name></italic>
                </td><td rowspan="1" colspan="1">Puer</td><td rowspan="1" colspan="1">
                  <italic><tp:taxon-name>
                      <tp:taxon-name-part taxon-name-part-type="genus" reg="Tomicus">T.</tp:taxon-name-part>
                      <tp:taxon-name-part taxon-name-part-type="species" reg="brevipilosus">brevipilosus</tp:taxon-name-part>
                    </tp:taxon-name></italic>
                </td><td rowspan="1" colspan="1">
                  <ext-link xmlns:xlink="http://www.w3.org/1999/xlink" ext-link-type="gen" xlink:href="MH325134" xlink:type="simple">MH325134</ext-link>
                </td><td rowspan="1" colspan="1">
                  <ext-link xmlns:xlink="http://www.w3.org/1999/xlink" ext-link-type="gen" xlink:href="MH555904" xlink:type="simple">MH555904</ext-link>
                </td><td rowspan="1" colspan="1">
                  <ext-link xmlns:xlink="http://www.w3.org/1999/xlink" ext-link-type="gen" xlink:href="MH619527" xlink:type="simple">MH619527</ext-link>
                </td><td rowspan="1" colspan="1">–</td><td rowspan="1" colspan="1">–</td></tr><tr><td rowspan="1" colspan="1">(CXY1806) CFCC52597</td><td rowspan="1" colspan="1">
                  <italic><tp:taxon-name>
                      <tp:taxon-name-part taxon-name-part-type="genus" reg="Pinus">P.</tp:taxon-name-part>
                      <tp:taxon-name-part taxon-name-part-type="species" reg="kesiya">kesiya</tp:taxon-name-part>
                    </tp:taxon-name></italic>
                </td><td rowspan="1" colspan="1">Puer</td><td rowspan="1" colspan="1">
                  <italic><tp:taxon-name>
                      <tp:taxon-name-part taxon-name-part-type="genus" reg="Tomicus">T.</tp:taxon-name-part>
                      <tp:taxon-name-part taxon-name-part-type="species" reg="brevipilosus">brevipilosus</tp:taxon-name-part>
                    </tp:taxon-name></italic>
                </td><td rowspan="1" colspan="1">
                  <ext-link xmlns:xlink="http://www.w3.org/1999/xlink" ext-link-type="gen" xlink:href="MH325135" xlink:type="simple">MH325135</ext-link>
                </td><td rowspan="1" colspan="1">
                  <ext-link xmlns:xlink="http://www.w3.org/1999/xlink" ext-link-type="gen" xlink:href="MH555905" xlink:type="simple">MH555905</ext-link>
                </td><td rowspan="1" colspan="1">
                  <ext-link xmlns:xlink="http://www.w3.org/1999/xlink" ext-link-type="gen" xlink:href="MH619528" xlink:type="simple">MH619528</ext-link>
                </td><td rowspan="1" colspan="1">–</td><td rowspan="1" colspan="1">–</td></tr><tr><td rowspan="1" colspan="1">CFCC52598 (CXY1808)</td><td rowspan="1" colspan="1">
                  <italic><tp:taxon-name>
                      <tp:taxon-name-part taxon-name-part-type="genus" reg="Pinus">P.</tp:taxon-name-part>
                      <tp:taxon-name-part taxon-name-part-type="species" reg="kesiya">kesiya</tp:taxon-name-part>
                    </tp:taxon-name></italic>
                </td><td rowspan="1" colspan="1">Puer</td><td rowspan="1" colspan="1">
                  <italic><tp:taxon-name>
                      <tp:taxon-name-part taxon-name-part-type="genus" reg="Tomicus">T.</tp:taxon-name-part>
                      <tp:taxon-name-part taxon-name-part-type="species" reg="brevipilosus">brevipilosus</tp:taxon-name-part>
                    </tp:taxon-name></italic>
                </td><td rowspan="1" colspan="1">
                  <ext-link xmlns:xlink="http://www.w3.org/1999/xlink" ext-link-type="gen" xlink:href="MH325136" xlink:type="simple">MH325136</ext-link>
                </td><td rowspan="1" colspan="1">
                  <ext-link xmlns:xlink="http://www.w3.org/1999/xlink" ext-link-type="gen" xlink:href="MH555906" xlink:type="simple">MH555906</ext-link>
                </td><td rowspan="1" colspan="1">
                  <ext-link xmlns:xlink="http://www.w3.org/1999/xlink" ext-link-type="gen" xlink:href="MH619529" xlink:type="simple">MH619529</ext-link>
                </td><td rowspan="1" colspan="1">–</td><td rowspan="1" colspan="1">–</td></tr><tr><td rowspan="3" colspan="1">E</td><td rowspan="3" colspan="1">
                  <italic><tp:taxon-name>
                      <tp:taxon-name-part taxon-name-part-type="genus" reg="Ophiostoma">O.</tp:taxon-name-part>
                      <tp:taxon-name-part taxon-name-part-type="species" reg="canum">canum</tp:taxon-name-part>
                    </tp:taxon-name></italic>
                </td><td rowspan="1" colspan="1">CFCC52601 (CXY1858)</td><td rowspan="1" colspan="1">
                  <italic><tp:taxon-name>
                      <tp:taxon-name-part taxon-name-part-type="genus" reg="Pinus">P.</tp:taxon-name-part>
                      <tp:taxon-name-part taxon-name-part-type="species" reg="yunnanensis">yunnanensis</tp:taxon-name-part>
                    </tp:taxon-name></italic>
                </td><td rowspan="1" colspan="1">Xiangyun</td><td rowspan="1" colspan="1">
                  <italic><tp:taxon-name>
                      <tp:taxon-name-part taxon-name-part-type="genus" reg="Tomicus">T.</tp:taxon-name-part>
                      <tp:taxon-name-part taxon-name-part-type="species" reg="minor">minor</tp:taxon-name-part>
                    </tp:taxon-name></italic>
                </td><td rowspan="1" colspan="1">
                  <ext-link xmlns:xlink="http://www.w3.org/1999/xlink" ext-link-type="gen" xlink:href="MH325151" xlink:type="simple">MH325151</ext-link>
                </td><td rowspan="1" colspan="1">
                  <ext-link xmlns:xlink="http://www.w3.org/1999/xlink" ext-link-type="gen" xlink:href="MH555889" xlink:type="simple">MH555889</ext-link>
                </td><td rowspan="1" colspan="1">
                  <ext-link xmlns:xlink="http://www.w3.org/1999/xlink" ext-link-type="gen" xlink:href="MH619521" xlink:type="simple">MH619521</ext-link>
                </td><td rowspan="1" colspan="1">–</td><td rowspan="1" colspan="1">–</td></tr><tr><td rowspan="1" colspan="1">CFCC52602 (CXY1848)</td><td rowspan="1" colspan="1">
                  <italic><tp:taxon-name>
                      <tp:taxon-name-part taxon-name-part-type="genus" reg="Pinus">P.</tp:taxon-name-part>
                      <tp:taxon-name-part taxon-name-part-type="species" reg="yunnanensis">yunnanensis</tp:taxon-name-part>
                    </tp:taxon-name></italic>
                </td><td rowspan="1" colspan="1">Xiangyun</td><td rowspan="1" colspan="1">
                  <italic><tp:taxon-name>
                      <tp:taxon-name-part taxon-name-part-type="genus" reg="Tomicus">T.</tp:taxon-name-part>
                      <tp:taxon-name-part taxon-name-part-type="species" reg="minor">minor</tp:taxon-name-part>
                    </tp:taxon-name></italic>
                </td><td rowspan="1" colspan="1">
                  <ext-link xmlns:xlink="http://www.w3.org/1999/xlink" ext-link-type="gen" xlink:href="MH325152" xlink:type="simple">MH325152</ext-link>
                </td><td rowspan="1" colspan="1">
                  <ext-link xmlns:xlink="http://www.w3.org/1999/xlink" ext-link-type="gen" xlink:href="MH555890" xlink:type="simple">MH555890</ext-link>
                </td><td rowspan="1" colspan="1">
                  <ext-link xmlns:xlink="http://www.w3.org/1999/xlink" ext-link-type="gen" xlink:href="MH619522" xlink:type="simple">MH619522</ext-link>
                </td><td rowspan="1" colspan="1">–</td><td rowspan="1" colspan="1">–</td></tr><tr><td rowspan="1" colspan="1">CFCC52603 (CXY1857)</td><td rowspan="1" colspan="1">
                  <italic><tp:taxon-name>
                      <tp:taxon-name-part taxon-name-part-type="genus" reg="Pinus">P.</tp:taxon-name-part>
                      <tp:taxon-name-part taxon-name-part-type="species" reg="yunnanensis">yunnanensis</tp:taxon-name-part>
                    </tp:taxon-name></italic>
                </td><td rowspan="1" colspan="1">Xiangyun</td><td rowspan="1" colspan="1">
                  <italic><tp:taxon-name>
                      <tp:taxon-name-part taxon-name-part-type="genus" reg="Tomicus">T.</tp:taxon-name-part>
                      <tp:taxon-name-part taxon-name-part-type="species" reg="minor">minor</tp:taxon-name-part>
                    </tp:taxon-name></italic>
                </td><td rowspan="1" colspan="1">
                  <ext-link xmlns:xlink="http://www.w3.org/1999/xlink" ext-link-type="gen" xlink:href="MH325153" xlink:type="simple">MH325153</ext-link>
                </td><td rowspan="1" colspan="1">
                  <ext-link xmlns:xlink="http://www.w3.org/1999/xlink" ext-link-type="gen" xlink:href="MH555891" xlink:type="simple">MH555891</ext-link>
                </td><td rowspan="1" colspan="1">
                  <ext-link xmlns:xlink="http://www.w3.org/1999/xlink" ext-link-type="gen" xlink:href="MH619523" xlink:type="simple">MH619523</ext-link>
                </td><td rowspan="1" colspan="1">–</td><td rowspan="1" colspan="1">–</td></tr><tr><td rowspan="3" colspan="1">F</td><td rowspan="3" colspan="1">
                  <bold><italic><tp:taxon-name>
                        <tp:taxon-name-part taxon-name-part-type="genus" reg="Ophiostoma">O.</tp:taxon-name-part>
                        <tp:taxon-name-part taxon-name-part-type="species" reg="aggregatum">aggregatum</tp:taxon-name-part>
                      </tp:taxon-name></italic></bold>
                </td><td rowspan="1" colspan="1">CFCC52615 (CXY1876)</td><td rowspan="1" colspan="1">
                  <italic><tp:taxon-name>
                      <tp:taxon-name-part taxon-name-part-type="genus" reg="Pinus">P.</tp:taxon-name-part>
                      <tp:taxon-name-part taxon-name-part-type="species" reg="yunnanensis">yunnanensis</tp:taxon-name-part>
                    </tp:taxon-name></italic>
                </td><td rowspan="1" colspan="1">Xiangyun</td><td rowspan="1" colspan="1">
                  <italic><tp:taxon-name>
                      <tp:taxon-name-part taxon-name-part-type="genus" reg="Tomicus">T.</tp:taxon-name-part>
                      <tp:taxon-name-part taxon-name-part-type="species" reg="yunnanensis">yunnanensis</tp:taxon-name-part>
                    </tp:taxon-name></italic>
                </td><td rowspan="1" colspan="1">
                  <ext-link xmlns:xlink="http://www.w3.org/1999/xlink" ext-link-type="gen" xlink:href="MH325146" xlink:type="simple">MH325146</ext-link>
                </td><td rowspan="1" colspan="1">
                  <ext-link xmlns:xlink="http://www.w3.org/1999/xlink" ext-link-type="gen" xlink:href="MH555894" xlink:type="simple">MH555894</ext-link>
                </td><td rowspan="1" colspan="1">
                  <ext-link xmlns:xlink="http://www.w3.org/1999/xlink" ext-link-type="gen" xlink:href="MH603927" xlink:type="simple">MH603927</ext-link>
                </td><td rowspan="1" colspan="1">–</td><td rowspan="1" colspan="1">–</td></tr><tr><td rowspan="1" colspan="1">CFCC52616 (CXY1875)</td><td rowspan="1" colspan="1">
                  <italic><tp:taxon-name>
                      <tp:taxon-name-part taxon-name-part-type="genus" reg="Pinus">P.</tp:taxon-name-part>
                      <tp:taxon-name-part taxon-name-part-type="species" reg="yunnanensis">yunnanensis</tp:taxon-name-part>
                    </tp:taxon-name></italic>
                </td><td rowspan="1" colspan="1">Xiangyun</td><td rowspan="1" colspan="1">
                  <italic><tp:taxon-name>
                      <tp:taxon-name-part taxon-name-part-type="genus" reg="Tomicus">T.</tp:taxon-name-part>
                      <tp:taxon-name-part taxon-name-part-type="species" reg="yunnanensis">yunnanensis</tp:taxon-name-part>
                    </tp:taxon-name></italic>
                </td><td rowspan="1" colspan="1">
                  <ext-link xmlns:xlink="http://www.w3.org/1999/xlink" ext-link-type="gen" xlink:href="MH325145" xlink:type="simple">MH325145</ext-link>
                </td><td rowspan="1" colspan="1">
                  <ext-link xmlns:xlink="http://www.w3.org/1999/xlink" ext-link-type="gen" xlink:href="MH555893" xlink:type="simple">MH555893</ext-link>
                </td><td rowspan="1" colspan="1">
                  <ext-link xmlns:xlink="http://www.w3.org/1999/xlink" ext-link-type="gen" xlink:href="MH603929" xlink:type="simple">MH603929</ext-link>
                </td><td rowspan="1" colspan="1">–</td><td rowspan="1" colspan="1">–</td></tr><tr><td rowspan="1" colspan="1">CFCC52617 (CXY1874)</td><td rowspan="1" colspan="1">
                  <italic><tp:taxon-name>
                      <tp:taxon-name-part taxon-name-part-type="genus" reg="Pinus">P.</tp:taxon-name-part>
                      <tp:taxon-name-part taxon-name-part-type="species" reg="kesiya">kesiya</tp:taxon-name-part>
                    </tp:taxon-name></italic>
                </td><td rowspan="1" colspan="1">Puer</td><td rowspan="1" colspan="1">
                  <italic><tp:taxon-name>
                      <tp:taxon-name-part taxon-name-part-type="genus" reg="Tomicus">T.</tp:taxon-name-part>
                      <tp:taxon-name-part taxon-name-part-type="species" reg="minor">minor</tp:taxon-name-part>
                    </tp:taxon-name></italic>
                </td><td rowspan="1" colspan="1">
                  <ext-link xmlns:xlink="http://www.w3.org/1999/xlink" ext-link-type="gen" xlink:href="MH325147" xlink:type="simple">MH325147</ext-link>
                </td><td rowspan="1" colspan="1">
                  <ext-link xmlns:xlink="http://www.w3.org/1999/xlink" ext-link-type="gen" xlink:href="MH555895" xlink:type="simple">MH555895</ext-link>
                </td><td rowspan="1" colspan="1">
                  <ext-link xmlns:xlink="http://www.w3.org/1999/xlink" ext-link-type="gen" xlink:href="MH603928" xlink:type="simple">MH603928</ext-link>
                </td><td rowspan="1" colspan="1">–</td><td rowspan="1" colspan="1">–</td></tr><tr><td rowspan="3" colspan="1">G</td><td rowspan="3" colspan="1">
                  <italic><tp:taxon-name>
                      <tp:taxon-name-part taxon-name-part-type="genus" reg="Ophiostoma">O.</tp:taxon-name-part>
                      <tp:taxon-name-part taxon-name-part-type="species" reg="minus">minus</tp:taxon-name-part>
                    </tp:taxon-name></italic>
                </td><td rowspan="1" colspan="1">CFCC52606 (CXY1885)</td><td rowspan="1" colspan="1">
                  <italic><tp:taxon-name>
                      <tp:taxon-name-part taxon-name-part-type="genus" reg="Pinus">P.</tp:taxon-name-part>
                      <tp:taxon-name-part taxon-name-part-type="species" reg="yunnanensis">yunnanensis</tp:taxon-name-part>
                    </tp:taxon-name></italic>
                </td><td rowspan="1" colspan="1">Xiangyun</td><td rowspan="1" colspan="1">
                  <italic><tp:taxon-name>
                      <tp:taxon-name-part taxon-name-part-type="genus" reg="Tomicus">T.</tp:taxon-name-part>
                      <tp:taxon-name-part taxon-name-part-type="species" reg="yunnanensis">yunnanensis</tp:taxon-name-part>
                    </tp:taxon-name></italic>
                </td><td rowspan="1" colspan="1">
                  <ext-link xmlns:xlink="http://www.w3.org/1999/xlink" ext-link-type="gen" xlink:href="MH325154" xlink:type="simple">MH325154</ext-link>
                </td><td rowspan="1" colspan="1">
                  <ext-link xmlns:xlink="http://www.w3.org/1999/xlink" ext-link-type="gen" xlink:href="MH578163" xlink:type="simple">MH578163</ext-link>
                </td><td rowspan="1" colspan="1">
                  <ext-link xmlns:xlink="http://www.w3.org/1999/xlink" ext-link-type="gen" xlink:href="MH619524" xlink:type="simple">MH619524</ext-link>
                </td><td rowspan="1" colspan="1">–</td><td rowspan="1" colspan="1">–</td></tr><tr><td rowspan="1" colspan="1">CFCC52607 (CXY1877)</td><td rowspan="1" colspan="1">
                  <italic><tp:taxon-name>
                      <tp:taxon-name-part taxon-name-part-type="genus" reg="Pinus">P.</tp:taxon-name-part>
                      <tp:taxon-name-part taxon-name-part-type="species" reg="yunnanensis">yunnanensis</tp:taxon-name-part>
                    </tp:taxon-name></italic>
                </td><td rowspan="1" colspan="1">Xiangyun</td><td rowspan="1" colspan="1">
                  <italic><tp:taxon-name>
                      <tp:taxon-name-part taxon-name-part-type="genus" reg="Tomicus">T.</tp:taxon-name-part>
                      <tp:taxon-name-part taxon-name-part-type="species" reg="yunnanensis">yunnanensis</tp:taxon-name-part>
                    </tp:taxon-name></italic>
                </td><td rowspan="1" colspan="1">
                  <ext-link xmlns:xlink="http://www.w3.org/1999/xlink" ext-link-type="gen" xlink:href="MH325155" xlink:type="simple">MH325155</ext-link>
                </td><td rowspan="1" colspan="1">
                  <ext-link xmlns:xlink="http://www.w3.org/1999/xlink" ext-link-type="gen" xlink:href="MH578164" xlink:type="simple">MH578164</ext-link>
                </td><td rowspan="1" colspan="1">
                  <ext-link xmlns:xlink="http://www.w3.org/1999/xlink" ext-link-type="gen" xlink:href="MH619525" xlink:type="simple">MH619525</ext-link>
                </td><td rowspan="1" colspan="1">–</td><td rowspan="1" colspan="1">–</td></tr><tr><td rowspan="1" colspan="1">CFCC52608 (CXY1881)</td><td rowspan="1" colspan="1">
                  <italic><tp:taxon-name>
                      <tp:taxon-name-part taxon-name-part-type="genus" reg="Pinus">P.</tp:taxon-name-part>
                      <tp:taxon-name-part taxon-name-part-type="species" reg="yunnanensis">yunnanensis</tp:taxon-name-part>
                    </tp:taxon-name></italic>
                </td><td rowspan="1" colspan="1">Xiangyun</td><td rowspan="1" colspan="1">
                  <italic><tp:taxon-name>
                      <tp:taxon-name-part taxon-name-part-type="genus" reg="Tomicus">T.</tp:taxon-name-part>
                      <tp:taxon-name-part taxon-name-part-type="species" reg="yunnanensis">yunnanensis</tp:taxon-name-part>
                    </tp:taxon-name></italic>
                </td><td rowspan="1" colspan="1">
                  <ext-link xmlns:xlink="http://www.w3.org/1999/xlink" ext-link-type="gen" xlink:href="MH325156" xlink:type="simple">MH325156</ext-link>
                </td><td rowspan="1" colspan="1">
                  <ext-link xmlns:xlink="http://www.w3.org/1999/xlink" ext-link-type="gen" xlink:href="MH578165" xlink:type="simple">MH578165</ext-link>
                </td><td rowspan="1" colspan="1">
                  <ext-link xmlns:xlink="http://www.w3.org/1999/xlink" ext-link-type="gen" xlink:href="MH619526" xlink:type="simple">MH619526</ext-link>
                </td><td rowspan="1" colspan="1">–</td><td rowspan="1" colspan="1">–</td></tr><tr><td rowspan="3" colspan="1">H</td><td rowspan="3" colspan="1"><italic><tp:taxon-name><tp:taxon-name-part taxon-name-part-type="genus" reg="Ophiostoma">O.</tp:taxon-name-part><tp:taxon-name-part taxon-name-part-type="species" reg="tingen">tingen</tp:taxon-name-part></tp:taxon-name></italic>s</td><td rowspan="1" colspan="1">CFCC52611 (CXY1866)</td><td rowspan="1" colspan="1">
                  <italic><tp:taxon-name>
                      <tp:taxon-name-part taxon-name-part-type="genus" reg="Pinus">P.</tp:taxon-name-part>
                      <tp:taxon-name-part taxon-name-part-type="species" reg="yunnanensis">yunnanensis</tp:taxon-name-part>
                    </tp:taxon-name></italic>
                </td><td rowspan="1" colspan="1">Xiangyun</td><td rowspan="1" colspan="1">
                  <italic><tp:taxon-name>
                      <tp:taxon-name-part taxon-name-part-type="genus" reg="Tomicus">T.</tp:taxon-name-part>
                      <tp:taxon-name-part taxon-name-part-type="species" reg="minor">minor</tp:taxon-name-part>
                    </tp:taxon-name></italic>
                </td><td rowspan="1" colspan="1">
                  <ext-link xmlns:xlink="http://www.w3.org/1999/xlink" ext-link-type="gen" xlink:href="MH325148" xlink:type="simple">MH325148</ext-link>
                </td><td rowspan="1" colspan="1">
                  <ext-link xmlns:xlink="http://www.w3.org/1999/xlink" ext-link-type="gen" xlink:href="MH578166" xlink:type="simple">MH578166</ext-link>
                </td><td rowspan="1" colspan="1">
                  <ext-link xmlns:xlink="http://www.w3.org/1999/xlink" ext-link-type="gen" xlink:href="MH603931" xlink:type="simple">MH603931</ext-link>
                </td><td rowspan="1" colspan="1">–</td><td rowspan="1" colspan="1">–</td></tr><tr><td rowspan="1" colspan="1">CFCC52612 (CXY1865)</td><td rowspan="1" colspan="1">
                  <italic><tp:taxon-name>
                      <tp:taxon-name-part taxon-name-part-type="genus" reg="Pinus">P.</tp:taxon-name-part>
                      <tp:taxon-name-part taxon-name-part-type="species" reg="yunnanensis">yunnanensis</tp:taxon-name-part>
                    </tp:taxon-name></italic>
                </td><td rowspan="1" colspan="1">Xiangyun</td><td rowspan="1" colspan="1">
                  <italic><tp:taxon-name>
                      <tp:taxon-name-part taxon-name-part-type="genus" reg="Tomicus">T.</tp:taxon-name-part>
                      <tp:taxon-name-part taxon-name-part-type="species" reg="minor">minor</tp:taxon-name-part>
                    </tp:taxon-name></italic>
                </td><td rowspan="1" colspan="1">
                  <ext-link xmlns:xlink="http://www.w3.org/1999/xlink" ext-link-type="gen" xlink:href="MH325149" xlink:type="simple">MH325149</ext-link>
                </td><td rowspan="1" colspan="1">
                  <ext-link xmlns:xlink="http://www.w3.org/1999/xlink" ext-link-type="gen" xlink:href="MH578167" xlink:type="simple">MH578167</ext-link>
                </td><td rowspan="1" colspan="1">
                  <ext-link xmlns:xlink="http://www.w3.org/1999/xlink" ext-link-type="gen" xlink:href="MH603932" xlink:type="simple">MH603932</ext-link>
                </td><td rowspan="1" colspan="1">–</td><td rowspan="1" colspan="1">–</td></tr><tr><td rowspan="1" colspan="1">CFCC52613 (CXY1868)</td><td rowspan="1" colspan="1">
                  <italic><tp:taxon-name>
                      <tp:taxon-name-part taxon-name-part-type="genus" reg="Pinus">P.</tp:taxon-name-part>
                      <tp:taxon-name-part taxon-name-part-type="species" reg="yunnanensis">yunnanensis</tp:taxon-name-part>
                    </tp:taxon-name></italic>
                </td><td rowspan="1" colspan="1">Xiangyun</td><td rowspan="1" colspan="1">
                  <italic><tp:taxon-name>
                      <tp:taxon-name-part taxon-name-part-type="genus" reg="Tomicus">T.</tp:taxon-name-part>
                      <tp:taxon-name-part taxon-name-part-type="species" reg="yunnanensis">yunnanensis</tp:taxon-name-part>
                    </tp:taxon-name></italic>
                </td><td rowspan="1" colspan="1">
                  <ext-link xmlns:xlink="http://www.w3.org/1999/xlink" ext-link-type="gen" xlink:href="MH325150" xlink:type="simple">MH325150</ext-link>
                </td><td rowspan="1" colspan="1">
                  <ext-link xmlns:xlink="http://www.w3.org/1999/xlink" ext-link-type="gen" xlink:href="MH578168" xlink:type="simple">MH578168</ext-link>
                </td><td rowspan="1" colspan="1">
                  <ext-link xmlns:xlink="http://www.w3.org/1999/xlink" ext-link-type="gen" xlink:href="MH603930" xlink:type="simple">MH603930</ext-link>
                </td><td rowspan="1" colspan="1">–</td><td rowspan="1" colspan="1">–</td></tr><tr><td rowspan="1" colspan="1">I</td><td rowspan="1" colspan="1"><italic><tp:taxon-name><tp:taxon-name-part taxon-name-part-type="genus" reg="Ophiostoma">Ophiostoma</tp:taxon-name-part></tp:taxon-name></italic> sp. 1</td><td rowspan="1" colspan="1">CFCC52618 (CXY1936)</td><td rowspan="1" colspan="1">
                  <italic><tp:taxon-name>
                      <tp:taxon-name-part taxon-name-part-type="genus" reg="Pinus">P.</tp:taxon-name-part>
                      <tp:taxon-name-part taxon-name-part-type="species" reg="yunnanensis">yunnanensis</tp:taxon-name-part>
                    </tp:taxon-name></italic>
                </td><td rowspan="1" colspan="1">Xiangyun</td><td rowspan="1" colspan="1">
                  <italic><tp:taxon-name>
                      <tp:taxon-name-part taxon-name-part-type="genus" reg="Tomicus">T.</tp:taxon-name-part>
                      <tp:taxon-name-part taxon-name-part-type="species" reg="yunnanensis">yunnanensis</tp:taxon-name-part>
                    </tp:taxon-name></italic>
                </td><td rowspan="1" colspan="1">
                  <ext-link xmlns:xlink="http://www.w3.org/1999/xlink" ext-link-type="gen" xlink:href="MH325144" xlink:type="simple">MH325144</ext-link>
                </td><td rowspan="1" colspan="1">
                  <ext-link xmlns:xlink="http://www.w3.org/1999/xlink" ext-link-type="gen" xlink:href="MH555892" xlink:type="simple">MH555892</ext-link>
                </td><td rowspan="1" colspan="1">
                  <ext-link xmlns:xlink="http://www.w3.org/1999/xlink" ext-link-type="gen" xlink:href="MH683600" xlink:type="simple">MH683600</ext-link>
                </td><td rowspan="1" colspan="1">–</td><td rowspan="1" colspan="1">–</td></tr><tr><td rowspan="3" colspan="1">J</td><td rowspan="3" colspan="1">
                  <bold><italic><tp:taxon-name>
                        <tp:taxon-name-part taxon-name-part-type="genus" reg="Sporothrix">Sporothrix</tp:taxon-name-part>
                        <tp:taxon-name-part taxon-name-part-type="species" reg="macroconidia">macroconidia</tp:taxon-name-part>
                      </tp:taxon-name></italic></bold>
                </td><td rowspan="1" colspan="1">CFCC52628 (CXY1894)</td><td rowspan="1" colspan="1">
                  <italic><tp:taxon-name>
                      <tp:taxon-name-part taxon-name-part-type="genus" reg="Pinus">P.</tp:taxon-name-part>
                      <tp:taxon-name-part taxon-name-part-type="species" reg="yunnanensis">yunnanensis</tp:taxon-name-part>
                    </tp:taxon-name></italic>
                </td><td rowspan="1" colspan="1">Xiangyun</td><td rowspan="1" colspan="1">
                  <italic><tp:taxon-name>
                      <tp:taxon-name-part taxon-name-part-type="genus" reg="Tomicus">T.</tp:taxon-name-part>
                      <tp:taxon-name-part taxon-name-part-type="species" reg="yunnanensis">yunnanensis</tp:taxon-name-part>
                    </tp:taxon-name></italic>
                </td><td rowspan="1" colspan="1">
                  <ext-link xmlns:xlink="http://www.w3.org/1999/xlink" ext-link-type="gen" xlink:href="MH325157" xlink:type="simple">MH325157</ext-link>
                </td><td rowspan="1" colspan="1">
                  <ext-link xmlns:xlink="http://www.w3.org/1999/xlink" ext-link-type="gen" xlink:href="MH555898" xlink:type="simple">MH555898</ext-link>
                </td><td rowspan="1" colspan="1">
                  <ext-link xmlns:xlink="http://www.w3.org/1999/xlink" ext-link-type="gen" xlink:href="MH697594" xlink:type="simple">MH697594</ext-link>
                </td><td rowspan="1" colspan="1">–</td><td rowspan="1" colspan="1">
                  <ext-link xmlns:xlink="http://www.w3.org/1999/xlink" ext-link-type="gen" xlink:href="MH592598" xlink:type="simple">MH592598</ext-link>
                </td></tr><tr><td rowspan="1" colspan="1">CFCC52629 (CXY1895)</td><td rowspan="1" colspan="1">
                  <italic><tp:taxon-name>
                      <tp:taxon-name-part taxon-name-part-type="genus" reg="Pinus">P.</tp:taxon-name-part>
                      <tp:taxon-name-part taxon-name-part-type="species" reg="kesiya">kesiya</tp:taxon-name-part>
                    </tp:taxon-name></italic>
                </td><td rowspan="1" colspan="1">Ninger</td><td rowspan="1" colspan="1">
                  <italic><tp:taxon-name>
                      <tp:taxon-name-part taxon-name-part-type="genus" reg="Tomicus">T.</tp:taxon-name-part>
                      <tp:taxon-name-part taxon-name-part-type="species" reg="brevipilosus">brevipilosus</tp:taxon-name-part>
                    </tp:taxon-name></italic>
                </td><td rowspan="1" colspan="1">
                  <ext-link xmlns:xlink="http://www.w3.org/1999/xlink" ext-link-type="gen" xlink:href="MH325158" xlink:type="simple">MH325158</ext-link>
                </td><td rowspan="1" colspan="1">
                  <ext-link xmlns:xlink="http://www.w3.org/1999/xlink" ext-link-type="gen" xlink:href="MH555899" xlink:type="simple">MH555899</ext-link>
                </td><td rowspan="1" colspan="1">
                  <ext-link xmlns:xlink="http://www.w3.org/1999/xlink" ext-link-type="gen" xlink:href="MH697595" xlink:type="simple">MH697595</ext-link>
                </td><td rowspan="1" colspan="1">–</td><td rowspan="1" colspan="1">
                  <ext-link xmlns:xlink="http://www.w3.org/1999/xlink" ext-link-type="gen" xlink:href="MH592599" xlink:type="simple">MH592599</ext-link>
                </td></tr><tr><td rowspan="1" colspan="1">CFCC52630 (CXY1896)</td><td rowspan="1" colspan="1">
                  <italic><tp:taxon-name>
                      <tp:taxon-name-part taxon-name-part-type="genus" reg="Pinus">P.</tp:taxon-name-part>
                      <tp:taxon-name-part taxon-name-part-type="species" reg="kesiya">kesiya</tp:taxon-name-part>
                    </tp:taxon-name></italic>
                </td><td rowspan="1" colspan="1">Ninger</td><td rowspan="1" colspan="1">
                  <italic><tp:taxon-name>
                      <tp:taxon-name-part taxon-name-part-type="genus" reg="Tomicus">T.</tp:taxon-name-part>
                      <tp:taxon-name-part taxon-name-part-type="species" reg="brevipilosus">brevipilosus</tp:taxon-name-part>
                    </tp:taxon-name></italic>
                </td><td rowspan="1" colspan="1">
                  <ext-link xmlns:xlink="http://www.w3.org/1999/xlink" ext-link-type="gen" xlink:href="MH325159" xlink:type="simple">MH325159</ext-link>
                </td><td rowspan="1" colspan="1">
                  <ext-link xmlns:xlink="http://www.w3.org/1999/xlink" ext-link-type="gen" xlink:href="MH555900" xlink:type="simple">MH555900</ext-link>
                </td><td rowspan="1" colspan="1">
                  <ext-link xmlns:xlink="http://www.w3.org/1999/xlink" ext-link-type="gen" xlink:href="MH697596" xlink:type="simple">MH697596</ext-link>
                </td><td rowspan="1" colspan="1">–</td><td rowspan="1" colspan="1">
                  <ext-link xmlns:xlink="http://www.w3.org/1999/xlink" ext-link-type="gen" xlink:href="MH592600" xlink:type="simple">MH592600</ext-link>
                </td></tr><tr><td rowspan="2" colspan="1">K</td><td rowspan="2" colspan="1">
                  <bold><italic><tp:taxon-name>
                        <tp:taxon-name-part taxon-name-part-type="genus" reg="Sporothrix">S.</tp:taxon-name-part>
                        <tp:taxon-name-part taxon-name-part-type="species" reg="pseudoabietina">pseudoabietina</tp:taxon-name-part>
                      </tp:taxon-name></italic></bold>
                </td><td rowspan="1" colspan="1">CFCC52626 (CXY1937)</td><td rowspan="1" colspan="1">
                  <italic><tp:taxon-name>
                      <tp:taxon-name-part taxon-name-part-type="genus" reg="Pinus">P.</tp:taxon-name-part>
                      <tp:taxon-name-part taxon-name-part-type="species" reg="yunnanensis">yunnanensis</tp:taxon-name-part>
                    </tp:taxon-name></italic>
                </td><td rowspan="1" colspan="1">Qujing</td><td rowspan="1" colspan="1">
                  <italic><tp:taxon-name>
                      <tp:taxon-name-part taxon-name-part-type="genus" reg="Tomicus">T.</tp:taxon-name-part>
                      <tp:taxon-name-part taxon-name-part-type="species" reg="minor">minor</tp:taxon-name-part>
                    </tp:taxon-name></italic>
                </td><td rowspan="1" colspan="1">
                  <ext-link xmlns:xlink="http://www.w3.org/1999/xlink" ext-link-type="gen" xlink:href="MH325160" xlink:type="simple">MH325160</ext-link>
                </td><td rowspan="1" colspan="1">
                  <ext-link xmlns:xlink="http://www.w3.org/1999/xlink" ext-link-type="gen" xlink:href="MH555896" xlink:type="simple">MH555896</ext-link>
                </td><td rowspan="1" colspan="1">
                  <ext-link xmlns:xlink="http://www.w3.org/1999/xlink" ext-link-type="gen" xlink:href="MH683598" xlink:type="simple">MH683598</ext-link>
                </td><td rowspan="1" colspan="1">–</td><td rowspan="1" colspan="1">
                  <ext-link xmlns:xlink="http://www.w3.org/1999/xlink" ext-link-type="gen" xlink:href="MH592601" xlink:type="simple">MH592601</ext-link>
                </td></tr><tr><td rowspan="1" colspan="1">CFCC52627 (CXY1938)</td><td rowspan="1" colspan="1">
                  <italic><tp:taxon-name>
                      <tp:taxon-name-part taxon-name-part-type="genus" reg="Pinus">P.</tp:taxon-name-part>
                      <tp:taxon-name-part taxon-name-part-type="species" reg="yunnanensis">yunnanensis</tp:taxon-name-part>
                    </tp:taxon-name></italic>
                </td><td rowspan="1" colspan="1">Qujing</td><td rowspan="1" colspan="1">
                  <italic><tp:taxon-name>
                      <tp:taxon-name-part taxon-name-part-type="genus" reg="Tomicus">T.</tp:taxon-name-part>
                      <tp:taxon-name-part taxon-name-part-type="species" reg="minor">minor</tp:taxon-name-part>
                    </tp:taxon-name></italic>
                </td><td rowspan="1" colspan="1">
                  <ext-link xmlns:xlink="http://www.w3.org/1999/xlink" ext-link-type="gen" xlink:href="MH325161" xlink:type="simple">MH325161</ext-link>
                </td><td rowspan="1" colspan="1">
                  <ext-link xmlns:xlink="http://www.w3.org/1999/xlink" ext-link-type="gen" xlink:href="MH555897" xlink:type="simple">MH555897</ext-link>
                </td><td rowspan="1" colspan="1">
                  <ext-link xmlns:xlink="http://www.w3.org/1999/xlink" ext-link-type="gen" xlink:href="MH683599" xlink:type="simple">MH683599</ext-link>
                </td><td rowspan="1" colspan="1">–</td><td rowspan="1" colspan="1">
                  <ext-link xmlns:xlink="http://www.w3.org/1999/xlink" ext-link-type="gen" xlink:href="MH592602" xlink:type="simple">MH592602</ext-link>
                </td></tr></tbody></table><table-wrap-foot><fn><p>Species names in bold are species newly described in this study. CFCC: China Forestry Culture Collection Center, Beijing, China;  CXY (Culture Xingyao): Culture collection of the Research Institute of Forest Ecology, Environment and Protection, Chinese Academy of Forestry. Sequences missing data are indicated by [–]</p></fn></table-wrap-foot></table-wrap></tp:treatment-sec><ref-list><ref id="B64"><mixed-citation xmlns:xlink="http://www.w3.org/1999/xlink" xlink:type="simple"><person-group><name name-style="western"><surname>Pan</surname><given-names>Y</given-names></name><name name-style="western"><surname>Chen</surname><given-names>P</given-names></name><name name-style="western"><surname>Lu</surname><given-names>J</given-names></name><name name-style="western"><surname>et</surname><given-names>al.</given-names></name></person-group> (<year>2017</year>) <article-title>First report of blue-stain in <italic><tp:taxon-name><tp:taxon-name-part taxon-name-part-type="genus">Pinus</tp:taxon-name-part><tp:taxon-name-part taxon-name-part-type="species">yunnanensis</tp:taxon-name-part></tp:taxon-name></italic> caused by <italic><tp:taxon-name><tp:taxon-name-part taxon-name-part-type="genus">Ophiostoma</tp:taxon-name-part><tp:taxon-name-part taxon-name-part-type="species">tingens</tp:taxon-name-part></tp:taxon-name></italic> associated with <italic><tp:taxon-name><tp:taxon-name-part taxon-name-part-type="genus">Tomicus</tp:taxon-name-part><tp:taxon-name-part taxon-name-part-type="species">minor</tp:taxon-name-part></tp:taxon-name></italic> in china.</article-title><source>Journal of Plant Pathology</source><volume>99</volume>(<issue>3</issue>): <fpage>805</fpage>.</mixed-citation></ref><ref id="B13"><mixed-citation xmlns:xlink="http://www.w3.org/1999/xlink" xlink:type="simple"><person-group><name name-style="western"><surname>Francke-Grosmann</surname><given-names>H</given-names></name></person-group> (<year>1952</year>) <article-title>Uber die Ambrosiazucht der beiden Kiefernborkenka¨fer <tp:taxon-name><tp:taxon-name-part taxon-name-part-type="genus">Myelophilus</tp:taxon-name-part></tp:taxon-name><tp:taxon-name><tp:taxon-name-part taxon-name-part-type="genus"/><tp:taxon-name-part taxon-name-part-type="species">minor</tp:taxon-name-part></tp:taxon-name> Htg. und <italic><tp:taxon-name><tp:taxon-name-part taxon-name-part-type="genus">Ips</tp:taxon-name-part><tp:taxon-name-part taxon-name-part-type="species">acuminatus</tp:taxon-name-part></tp:taxon-name></italic> Gyll. Medd.</article-title><source>Statens Skogforskningsinst</source><volume>41</volume>: <fpage>1</fpage>–<lpage>52</lpage></mixed-citation></ref><ref id="B12"><mixed-citation xmlns:xlink="http://www.w3.org/1999/xlink" xlink:type="simple"><person-group><name name-style="western"><surname>de Beer</surname><given-names>ZW</given-names></name><name name-style="western"><surname>Seifert</surname><given-names>KA</given-names></name><name name-style="western"><surname>Wingfield</surname><given-names>MJ</given-names></name></person-group> (<year>2013b</year>) <article-title>A nomenclator for ophiostomatoid genera and species in the <tp:taxon-name><tp:taxon-name-part taxon-name-part-type="order">Ophiostomatales</tp:taxon-name-part></tp:taxon-name> and <tp:taxon-name><tp:taxon-name-part taxon-name-part-type="order">Microascales</tp:taxon-name-part></tp:taxon-name>.</article-title> In: <person-group><name name-style="western"><surname>Seifert</surname><given-names>KA</given-names></name><name name-style="western"><surname>de Beer</surname><given-names>ZW</given-names></name><name name-style="western"><surname>Wingfield</surname><given-names>MJ</given-names></name></person-group> (<role>Eds</role>) <issue-title>The ophiostomatoid fungi: Expanding frontiers.</issue-title><source>CBS-KNAW Fungal Biodiversity Centre, Utrecht, The Netherlands</source>, <fpage>245</fpage>–<lpage>322</lpage>.</mixed-citation></ref><ref id="B79"><mixed-citation xmlns:xlink="http://www.w3.org/1999/xlink" xlink:type="simple"><person-group><name name-style="western"><surname>Upadhyay</surname><given-names>HP</given-names></name></person-group> (<year>1981</year>) A monograph of <italic><tp:taxon-name><tp:taxon-name-part taxon-name-part-type="genus">Ceratocystis</tp:taxon-name-part></tp:taxon-name></italic> and <italic><tp:taxon-name><tp:taxon-name-part taxon-name-part-type="genus">Ceratocystiopsis</tp:taxon-name-part></tp:taxon-name></italic>. Univ. Georgia Press. <ext-link xlink:type="simple" ext-link-type="doi" xlink:href="10.1007/BF02858713">https://doi.org/10.1007/BF02858713</ext-link></mixed-citation></ref><ref id="B86"><mixed-citation xmlns:xlink="http://www.w3.org/1999/xlink" xlink:type="simple"><person-group><name name-style="western"><surname>Yamaoka</surname><given-names>Y</given-names></name><name name-style="western"><surname>Masuya</surname><given-names>H</given-names></name><name name-style="western"><surname>Ohtaka</surname><given-names>N</given-names></name><name name-style="western"><surname>et</surname><given-names>al.</given-names></name></person-group> (<year>2004</year>) <article-title>Three new <italic><tp:taxon-name><tp:taxon-name-part taxon-name-part-type="genus">Ophiostoma</tp:taxon-name-part></tp:taxon-name></italic> species with <italic><tp:taxon-name><tp:taxon-name-part taxon-name-part-type="genus">Pesotum</tp:taxon-name-part></tp:taxon-name></italic> anamorphs associated with bark beetles infesting <tp:taxon-name><tp:taxon-name-part taxon-name-part-type="genus">Abies</tp:taxon-name-part></tp:taxon-name> species in Nikko, Japan.</article-title><source>Mycoscience</source><volume>45</volume>(<issue>4</issue>): <fpage>277</fpage>–<lpage>286</lpage>. <ext-link xlink:type="simple" ext-link-type="doi" xlink:href="10.1007/S10267-004-0179-7">https://doi.org/10.1007/S10267-004-0179-7</ext-link></mixed-citation></ref><ref id="B47"><mixed-citation xmlns:xlink="http://www.w3.org/1999/xlink" xlink:type="simple"><person-group><name name-style="western"><surname>Linnakoski</surname><given-names>R</given-names></name><name name-style="western"><surname>de Beer</surname><given-names>ZW</given-names></name><name name-style="western"><surname>Rousi</surname><given-names>M</given-names></name><name name-style="western"><surname>et</surname><given-names>al.</given-names></name></person-group> (<year>2008</year>) <article-title><tp:taxon-name><tp:taxon-name-part taxon-name-part-type="kingdom">Fungi</tp:taxon-name-part></tp:taxon-name>, including <italic><tp:taxon-name><tp:taxon-name-part taxon-name-part-type="genus">Ophiostoma</tp:taxon-name-part><tp:taxon-name-part taxon-name-part-type="species">karelicum</tp:taxon-name-part></tp:taxon-name></italic> sp. n. associated with <italic>scolytus ratzeburgi</italic> infesting birch in finland and russia.</article-title><source>Mycological Research</source><volume>112</volume>(<issue>12</issue>): <fpage>1475</fpage>–<lpage>1488</lpage>. <ext-link xlink:type="simple" ext-link-type="doi" xlink:href="10.1016/j.mycres.2008.06.007">https://doi.org/10.1016/j.mycres.2008.06.007</ext-link></mixed-citation></ref><ref id="B34"><mixed-citation xmlns:xlink="http://www.w3.org/1999/xlink" xlink:type="simple"><person-group><name name-style="western"><surname>Lagerberg</surname><given-names>T</given-names></name></person-group> (<year>1927</year>) Biological and practical researches into blueing in pine and spruce. Sven Skogsvardsforen Tidskr 25, 145–272.</mixed-citation></ref><ref id="B1"><mixed-citation xmlns:xlink="http://www.w3.org/1999/xlink" xlink:type="simple"><person-group><name name-style="western"><surname>Batra</surname><given-names>LR</given-names></name></person-group> (<year>1967</year>) <article-title>Ambrosia fungi: a taxonomic revision, and nutritional studies of some species.</article-title><source>Mycologia</source><volume>59</volume>: <fpage>976</fpage>–<lpage>1017</lpage>. <ext-link xlink:type="simple" ext-link-type="doi" xlink:href="10.2307/3757271">https://doi.org/10.2307/3757271</ext-link></mixed-citation></ref></ref-list></tp:taxon-treatment>
