# Supplementary material for: Differential patterns of ophiostomatoid fungal communities associated with three sympatric Tomicus species infesting pines in south-western China, with a description of four new species
Source: MycoKeys. 2019 Apr 9;50:93–133. doi: 10.3897/mycokeys.50.32653 (PMC6477840; doi:10.3897/mycokeys.50.32653)
Supplement: XML Treatment for Ophiostoma tingens [file mycokeys.50.32653-treatment5.xml]

<!DOCTYPE tp:taxon-treatment
  PUBLIC "-//TaxonX//DTD Taxonomic Treatment Publishing DTD v0 20100105//EN" "tax-treatment-NSO.dtd">
<tp:taxon-treatment xmlns:tp="http://www.plazi.org/taxpub"><tp:treatment-meta><kwd-group><label>Taxon classification</label><kwd><named-content xmlns:xlink="http://www.w3.org/1999/xlink" content-type="kingdom">Fungi</named-content></kwd><kwd><named-content xmlns:xlink="http://www.w3.org/1999/xlink" content-type="order">Ophiostomatales</named-content></kwd><kwd><named-content xmlns:xlink="http://www.w3.org/1999/xlink" content-type="family">Ophiostomataceae</named-content></kwd></kwd-group><mixed-citation publication-type="journal"><person-group><name><surname>Min Wang</surname><given-names>Hui</given-names></name><name><surname>Wang</surname><given-names>Zheng</given-names></name><name><surname>Liu</surname><given-names>Fu</given-names></name><name><surname>Xu Wu</surname><given-names>Cheng</given-names></name><name><surname>Fang Zhang</surname><given-names>Su</given-names></name><name><surname>Kong</surname><given-names>Xiang Bo</given-names></name><name><surname>Decock</surname><given-names>Cony</given-names></name><name><surname>Lu</surname><given-names>Quan</given-names></name><name><surname>Zhang</surname><given-names>Zhen</given-names></name></person-group><article-title>Differential patterns of ophiostomatoid fungal communities associated with three sympatric <italic><tp:taxon-name><tp:taxon-name-part taxon-name-part-type="genus" reg="Tomicus">Tomicus</tp:taxon-name-part></tp:taxon-name></italic> species infesting pines in south-western China, with a description of four new species</article-title><source>MycoKeys</source><day>09</day><month>4</month><year>2019</year><volume>50</volume><fpage>93</fpage><lpage>133</lpage><pub-id pub-id-type="doi">10.3897/mycokeys.50.32653</pub-id></mixed-citation></tp:treatment-meta><tp:nomenclature><tp:taxon-name>
              <tp:taxon-name-part taxon-name-part-type="genus" reg="Ophiostoma">Ophiostoma</tp:taxon-name-part>
              <tp:taxon-name-part taxon-name-part-type="species" reg="tingens">tingens</tp:taxon-name-part>
              <object-id xmlns:xlink="http://www.w3.org/1999/xlink" content-type="mycobank" xlink:type="simple">MB801091</object-id>
            </tp:taxon-name><tp:taxon-authority>(Lagerb. &amp; Melin) Z.W. de Beer &amp; M.J. Wingf., Svensk Skogsvårdsförening Tidskr. 25:233. 1927.</tp:taxon-authority><xref ref-type="fig" rid="F14">Fig. 14</xref></tp:nomenclature><tp:treatment-sec sec-type="description" id="SECID0EMPAK"><title>Description.</title><p>Sexual form: unknown.</p><p>Asexual forms: <italic><tp:taxon-name><tp:taxon-name-part taxon-name-part-type="genus" reg="Pesotum">Pesotum</tp:taxon-name-part></tp:taxon-name></italic>-like and <italic><tp:taxon-name><tp:taxon-name-part taxon-name-part-type="genus" reg="Sporothrix">Sporothrix</tp:taxon-name-part></tp:taxon-name></italic>-like. <italic><tp:taxon-name><tp:taxon-name-part taxon-name-part-type="genus" reg="Pesotum">Pesotum</tp:taxon-name-part></tp:taxon-name></italic>-like: <italic>conidiophores</italic> macronematous, synnematous; synnemata simple, anchored into the substrate by brown rhizoid-like hyphae, (333–) 344–584 (–684) μm long including <italic>conidiogenous apparatus</italic>, the base dark brown, slightly widened, (16.7–) 17–50.5 (–65.5) μm wide, the apex cream-coloured or pale brown, slightly widening; <italic>conidia</italic> hyaline, globose to elliptical, 1-celled, smooth, (2.7–) 3.6–7.2 (–8.0) × (2.8–) 4.3–6.1 (–7.0) μm.</p><p><italic><tp:taxon-name><tp:taxon-name-part taxon-name-part-type="genus" reg="Sporothrix">Sporothrix</tp:taxon-name-part></tp:taxon-name></italic>-like: <italic>conidiophores</italic> semi-macronematous, mononematous, hyaline, simple or loosely branched, smooth, bearing terminal denticulate <italic>conidiogenous cells</italic> (8.3–) 15.6–30.0 (–42.5) × (1.1–) 1.7–3.1 (–4.7) μm; <italic>conidia</italic> hyaline, globose to elliptical, obovoid with pointed bases and rounded apices, 1-celled, smooth, (2.6–) 4.0–6.8 (–8.7) × (2.2–) 3.5–5.5 (–7.4) μm.</p><fig id="F14" position="float" orientation="portrait"><label>Figure 14.</label><caption><p>Morphological characters of <italic><tp:taxon-name><tp:taxon-name-part taxon-name-part-type="genus" reg="Ophiostoma">Ophiostoma</tp:taxon-name-part><tp:taxon-name-part taxon-name-part-type="species" reg="tingens">tingens</tp:taxon-name-part></tp:taxon-name></italic><bold>A, B</bold> upper and reverse of cultures on 2% MEA 20 d after inoculation <bold>C–G</bold> conidiogenous cells of <italic><tp:taxon-name><tp:taxon-name-part taxon-name-part-type="genus" reg="Sporothrix">Sporothrix</tp:taxon-name-part></tp:taxon-name></italic>-like asexual state and conidia <bold>H–J</bold> conidiogenous cells of <italic><tp:taxon-name><tp:taxon-name-part taxon-name-part-type="genus" reg="Pesotum">Pesotum</tp:taxon-name-part></tp:taxon-name></italic>-like macronematal asexual state and conidia. Scale bars: 10 μm (<bold>C–H)</bold>; 50 μm (<bold>I, J)</bold>.</p></caption><graphic xmlns:xlink="http://www.w3.org/1999/xlink" xlink:href="mycokeys-50-093-g014.jpg" position="float" orientation="portrait" xlink:type="simple" id="oo_292800.jpg"/></fig></tp:treatment-sec><tp:treatment-sec sec-type="description" id="SECID0ENSAK"><title>Culture characteristics.</title><p>Colonies on 2% MEA medium slow growing in the dark, reaching 39 mm in diam. in 8 days at 25 °C, growth rate up to 5 mm/day at the fastest; colony margin anomalous. Hyphae appressed to flocculose, black; reverse hyphae also black. Optimal growth temperature 25 °C, no growth at 5 °C and 30 °C.</p></tp:treatment-sec><tp:treatment-sec sec-type="Known substrate and hosts" id="SECID0ESSAK"><title>Known substrate and hosts.</title><p>Galleries of <italic><tp:taxon-name><tp:taxon-name-part taxon-name-part-type="genus" reg="Tomicus">Tomicus</tp:taxon-name-part><tp:taxon-name-part taxon-name-part-type="species" reg="yunnanensis">yunnanensis</tp:taxon-name-part></tp:taxon-name></italic> and <italic><tp:taxon-name><tp:taxon-name-part taxon-name-part-type="genus" reg="Tomicus">T.</tp:taxon-name-part><tp:taxon-name-part taxon-name-part-type="species" reg="minor">minor</tp:taxon-name-part></tp:taxon-name></italic> in <italic><tp:taxon-name><tp:taxon-name-part taxon-name-part-type="genus" reg="Pinus">Pinus</tp:taxon-name-part><tp:taxon-name-part taxon-name-part-type="species" reg="yunnanensis">yunnanensis</tp:taxon-name-part></tp:taxon-name></italic>.</p></tp:treatment-sec><tp:treatment-sec sec-type="Known insect vectors" id="SECID0EZTAK"><title>Known insect vectors.</title><p><italic><tp:taxon-name><tp:taxon-name-part taxon-name-part-type="genus" reg="Tomicus">Tomicus</tp:taxon-name-part><tp:taxon-name-part taxon-name-part-type="species" reg="yunnanensis">yunnanensis</tp:taxon-name-part></tp:taxon-name></italic>, <italic><tp:taxon-name><tp:taxon-name-part taxon-name-part-type="genus" reg="Tomicus">T.</tp:taxon-name-part><tp:taxon-name-part taxon-name-part-type="species" reg="minor">minor</tp:taxon-name-part></tp:taxon-name></italic>.</p></tp:treatment-sec><tp:treatment-sec sec-type="distribution" id="SECID0EVUAK"><title>Known distribution.</title><p>Yunnan Province, China; Europe.</p></tp:treatment-sec><tp:treatment-sec sec-type="material" id="SECID0E1UAK"><title>Specimens examined.</title><p>CHINA, Yunnan, from <italic><tp:taxon-name><tp:taxon-name-part taxon-name-part-type="genus" reg="Tomicus">Tomicus</tp:taxon-name-part><tp:taxon-name-part taxon-name-part-type="species" reg="minor">minor</tp:taxon-name-part></tp:taxon-name></italic> and <italic><tp:taxon-name><tp:taxon-name-part taxon-name-part-type="genus" reg="Tomicus">T.</tp:taxon-name-part><tp:taxon-name-part taxon-name-part-type="species" reg="yunnanensis">yunnanensis</tp:taxon-name-part></tp:taxon-name></italic> galleries in <italic><tp:taxon-name><tp:taxon-name-part taxon-name-part-type="genus" reg="Pinus">Pinus</tp:taxon-name-part><tp:taxon-name-part taxon-name-part-type="species" reg="yunnanensis">yunnanensis</tp:taxon-name-part></tp:taxon-name></italic>, Feb. 2017, Nov. 2016, HM Wang, CFCC 52611 = CXY 1866, CFCC 52612 = CXY 1865, CFCC 52613 = CXY 1868.</p></tp:treatment-sec><tp:treatment-sec sec-type="notes" id="SECID0EBWAK"><title>Note.</title><p>Our strains of <italic><tp:taxon-name><tp:taxon-name-part taxon-name-part-type="genus" reg="Ophiostoma">O.</tp:taxon-name-part><tp:taxon-name-part taxon-name-part-type="species" reg="tingens">tingens</tp:taxon-name-part></tp:taxon-name></italic> were identified based on phylogenetic affinities and morphological features. (cf. above under note for <italic><tp:taxon-name><tp:taxon-name-part taxon-name-part-type="genus" reg="Ophiostoma">O.</tp:taxon-name-part><tp:taxon-name-part taxon-name-part-type="species" reg="aggregatum">aggregatum</tp:taxon-name-part></tp:taxon-name></italic>.)</p><!--PageBreak --><p><italic><tp:taxon-name><tp:taxon-name-part taxon-name-part-type="genus" reg="Ophiostoma">Ophiostoma</tp:taxon-name-part><tp:taxon-name-part taxon-name-part-type="species" reg="tingens">tingens</tp:taxon-name-part></tp:taxon-name></italic> has been reported from sapwood of various <italic><tp:taxon-name><tp:taxon-name-part taxon-name-part-type="genus" reg="Pinus">Pinus</tp:taxon-name-part></tp:taxon-name></italic> spp. (including <italic><tp:taxon-name><tp:taxon-name-part taxon-name-part-type="genus" reg="Pinus">P.</tp:taxon-name-part><tp:taxon-name-part taxon-name-part-type="species" reg="sylvestris">sylvestris</tp:taxon-name-part></tp:taxon-name></italic>) infested by <italic><tp:taxon-name><tp:taxon-name-part taxon-name-part-type="genus" reg="Tomicus">T.</tp:taxon-name-part><tp:taxon-name-part taxon-name-part-type="species" reg="minor">minor</tp:taxon-name-part></tp:taxon-name></italic>, <italic><tp:taxon-name><tp:taxon-name-part taxon-name-part-type="genus" reg="Tomicus">T.</tp:taxon-name-part><tp:taxon-name-part taxon-name-part-type="species" reg="piniperda">piniperda</tp:taxon-name-part></tp:taxon-name></italic> and <italic><tp:taxon-name><tp:taxon-name-part taxon-name-part-type="genus" reg="Ips">Ips</tp:taxon-name-part><tp:taxon-name-part taxon-name-part-type="species" reg="sexdentatus">sexdentatus</tp:taxon-name-part></tp:taxon-name></italic> in Europe (<xref ref-type="bibr" rid="B13">Francke-Grosmann 1952</xref>, <xref ref-type="bibr" rid="B1">Batra 1967</xref>, <xref ref-type="bibr" rid="B24">Jankowiak 2008</xref>). The species was recorded in Yunnan Province in China in 2017, associated with <italic><tp:taxon-name><tp:taxon-name-part taxon-name-part-type="genus" reg="Tomicus">T.</tp:taxon-name-part><tp:taxon-name-part taxon-name-part-type="species" reg="minor">minor</tp:taxon-name-part></tp:taxon-name></italic> infesting <italic><tp:taxon-name><tp:taxon-name-part taxon-name-part-type="genus" reg="Pinus">P.</tp:taxon-name-part><tp:taxon-name-part taxon-name-part-type="species" reg="yunnanensis">yunnanensis</tp:taxon-name-part></tp:taxon-name></italic> (<xref ref-type="bibr" rid="B64">Pan et al. 2017</xref>).</p></tp:treatment-sec><ref-list><ref id="B13"><mixed-citation xmlns:xlink="http://www.w3.org/1999/xlink" xlink:type="simple"><person-group><name name-style="western"><surname>Francke-Grosmann</surname><given-names>H</given-names></name></person-group> (<year>1952</year>) <article-title>Uber die Ambrosiazucht der beiden Kiefernborkenka¨fer <tp:taxon-name><tp:taxon-name-part taxon-name-part-type="genus">Myelophilus</tp:taxon-name-part></tp:taxon-name><tp:taxon-name><tp:taxon-name-part taxon-name-part-type="genus"/><tp:taxon-name-part taxon-name-part-type="species">minor</tp:taxon-name-part></tp:taxon-name> Htg. und <italic><tp:taxon-name><tp:taxon-name-part taxon-name-part-type="genus">Ips</tp:taxon-name-part><tp:taxon-name-part taxon-name-part-type="species">acuminatus</tp:taxon-name-part></tp:taxon-name></italic> Gyll. Medd.</article-title><source>Statens Skogforskningsinst</source><volume>41</volume>: <fpage>1</fpage>–<lpage>52</lpage></mixed-citation></ref><ref id="B1"><mixed-citation xmlns:xlink="http://www.w3.org/1999/xlink" xlink:type="simple"><person-group><name name-style="western"><surname>Batra</surname><given-names>LR</given-names></name></person-group> (<year>1967</year>) <article-title>Ambrosia fungi: a taxonomic revision, and nutritional studies of some species.</article-title><source>Mycologia</source><volume>59</volume>: <fpage>976</fpage>–<lpage>1017</lpage>. <ext-link xlink:type="simple" ext-link-type="doi" xlink:href="10.2307/3757271">https://doi.org/10.2307/3757271</ext-link></mixed-citation></ref><ref id="B24"><mixed-citation xmlns:xlink="http://www.w3.org/1999/xlink" xlink:type="simple"><person-group><name name-style="western"><surname>Jankowiak</surname><given-names>R</given-names></name></person-group> (<year>2008</year>) <article-title><tp:taxon-name><tp:taxon-name-part taxon-name-part-type="kingdom">Fungi</tp:taxon-name-part></tp:taxon-name> associated with <italic><tp:taxon-name><tp:taxon-name-part taxon-name-part-type="genus">Tomicus</tp:taxon-name-part><tp:taxon-name-part taxon-name-part-type="species">minor</tp:taxon-name-part></tp:taxon-name></italic> on <italic><tp:taxon-name><tp:taxon-name-part taxon-name-part-type="genus">Pinus</tp:taxon-name-part><tp:taxon-name-part taxon-name-part-type="species">sylvestris</tp:taxon-name-part></tp:taxon-name></italic> in Poland and their succession into the sapwood of beetle-infested windblown trees.</article-title><source>Canadian journal of forest research</source><volume>38</volume>(<issue>10</issue>): <fpage>2579</fpage>–<lpage>2588</lpage>. <ext-link xlink:type="simple" ext-link-type="doi" xlink:href="10.1139/X08-101">https://doi.org/10.1139/X08-101</ext-link></mixed-citation></ref><ref id="B64"><mixed-citation xmlns:xlink="http://www.w3.org/1999/xlink" xlink:type="simple"><person-group><name name-style="western"><surname>Pan</surname><given-names>Y</given-names></name><name name-style="western"><surname>Chen</surname><given-names>P</given-names></name><name name-style="western"><surname>Lu</surname><given-names>J</given-names></name><name name-style="western"><surname>et</surname><given-names>al.</given-names></name></person-group> (<year>2017</year>) <article-title>First report of blue-stain in <italic><tp:taxon-name><tp:taxon-name-part taxon-name-part-type="genus">Pinus</tp:taxon-name-part><tp:taxon-name-part taxon-name-part-type="species">yunnanensis</tp:taxon-name-part></tp:taxon-name></italic> caused by <italic><tp:taxon-name><tp:taxon-name-part taxon-name-part-type="genus">Ophiostoma</tp:taxon-name-part><tp:taxon-name-part taxon-name-part-type="species">tingens</tp:taxon-name-part></tp:taxon-name></italic> associated with <italic><tp:taxon-name><tp:taxon-name-part taxon-name-part-type="genus">Tomicus</tp:taxon-name-part><tp:taxon-name-part taxon-name-part-type="species">minor</tp:taxon-name-part></tp:taxon-name></italic> in china.</article-title><source>Journal of Plant Pathology</source><volume>99</volume>(<issue>3</issue>): <fpage>805</fpage>.</mixed-citation></ref></ref-list></tp:taxon-treatment>
