# Supplementary material for: Differential patterns of ophiostomatoid fungal communities associated with three sympatric Tomicus species infesting pines in south-western China, with a description of four new species
Source: MycoKeys. 2019 Apr 9;50:93–133. doi: 10.3897/mycokeys.50.32653 (PMC6477840; doi:10.3897/mycokeys.50.32653)
Supplement: XML Treatment for Sporothrix macroconidia [file mycokeys.50.32653-treatment6.xml]

<!DOCTYPE tp:taxon-treatment
  PUBLIC "-//TaxonX//DTD Taxonomic Treatment Publishing DTD v0 20100105//EN" "tax-treatment-NSO.dtd">
<tp:taxon-treatment xmlns:tp="http://www.plazi.org/taxpub"><tp:treatment-meta><kwd-group><label>Taxon classification</label><kwd><named-content xmlns:xlink="http://www.w3.org/1999/xlink" content-type="kingdom">Fungi</named-content></kwd><kwd><named-content xmlns:xlink="http://www.w3.org/1999/xlink" content-type="order">Ophiostomatales</named-content></kwd><kwd><named-content xmlns:xlink="http://www.w3.org/1999/xlink" content-type="family">Ophiostomataceae</named-content></kwd></kwd-group><mixed-citation publication-type="journal"><person-group><name><surname>Min Wang</surname><given-names>Hui</given-names></name><name><surname>Wang</surname><given-names>Zheng</given-names></name><name><surname>Liu</surname><given-names>Fu</given-names></name><name><surname>Xu Wu</surname><given-names>Cheng</given-names></name><name><surname>Fang Zhang</surname><given-names>Su</given-names></name><name><surname>Kong</surname><given-names>Xiang Bo</given-names></name><name><surname>Decock</surname><given-names>Cony</given-names></name><name><surname>Lu</surname><given-names>Quan</given-names></name><name><surname>Zhang</surname><given-names>Zhen</given-names></name></person-group><article-title>Differential patterns of ophiostomatoid fungal communities associated with three sympatric <italic><tp:taxon-name><tp:taxon-name-part taxon-name-part-type="genus" reg="Tomicus">Tomicus</tp:taxon-name-part></tp:taxon-name></italic> species infesting pines in south-western China, with a description of four new species</article-title><source>MycoKeys</source><day>09</day><month>4</month><year>2019</year><volume>50</volume><fpage>93</fpage><lpage>133</lpage><pub-id pub-id-type="doi">10.3897/mycokeys.50.32653</pub-id></mixed-citation></tp:treatment-meta><tp:nomenclature><tp:taxon-name>
              <tp:taxon-name-part taxon-name-part-type="genus" reg="Sporothrix">Sporothrix</tp:taxon-name-part>
              <tp:taxon-name-part taxon-name-part-type="species" reg="macroconidia">macroconidia</tp:taxon-name-part>
              <object-id xmlns:xlink="http://www.w3.org/1999/xlink" content-type="mycobank" xlink:type="simple">MB828886</object-id>
            </tp:taxon-name><tp:taxon-authority>H. Wang, Q. Lu &amp; Z. Zhang</tp:taxon-authority><tp:taxon-status xmlns:xlink="http://www.w3.org/1999/xlink" xlink:type="simple">sp. n.</tp:taxon-status><xref ref-type="fig" rid="F15">Fig. 15</xref><!--PageBreak --></tp:nomenclature><tp:treatment-sec sec-type="etymology" id="SECID0EJ2AK"><title>Etymology.</title><p>‘<italic>macroconidia</italic>’ (Latin), referring to the large conidia of this fungus.</p></tp:treatment-sec><tp:treatment-sec sec-type="material" id="SECID0EZ2AK"><title>Type.</title><p><bold>CHINA</bold>, Yunnan, from <italic><tp:taxon-name><tp:taxon-name-part taxon-name-part-type="genus" reg="Tomicus">Tomicus</tp:taxon-name-part><tp:taxon-name-part taxon-name-part-type="species" reg="yunnanensis">yunnanensis</tp:taxon-name-part></tp:taxon-name></italic> galleries in <italic><tp:taxon-name><tp:taxon-name-part taxon-name-part-type="genus" reg="Pinus">Pinus</tp:taxon-name-part><tp:taxon-name-part taxon-name-part-type="species" reg="yunnanensis">yunnanensis</tp:taxon-name-part></tp:taxon-name></italic>, Dec. 2016, collected by HM Wang, holotype CXY 1894, culture ex-holotype CFCC 52628 = CXY 1894.</p></tp:treatment-sec><tp:treatment-sec sec-type="description" id="SECID0EX3AK"><title>Description.</title><p>Sexual form: unknown.</p><p>Asexual form: <italic><tp:taxon-name><tp:taxon-name-part taxon-name-part-type="genus" reg="Sporothrix">Sporothrix</tp:taxon-name-part></tp:taxon-name></italic>-like. <italic>Conidiophores</italic> semi-macronematous, mononematous; <italic>conidiogenous cells</italic> hyaline, simple or loosely branched, thin-walled, aseptate, bearing denticles forming a rachis (4.1–) 11.0–24.5 (–36.5) × (1.4–) 2.1–3.4 (–4.9) μm; <italic>conidia</italic> hyaline, cylindrical, ellipsoid to ovoid, 1-celled, smooth, (3.6–) 4.8–7.4 (–9.9) × (2.5–) 3.2–4.9 (–9.9) μm, solitarily or aggregating in slimy masses.</p><fig id="F15" position="float" orientation="portrait"><label>Figure 15.</label><caption><p>Morphological characters of <italic><tp:taxon-name><tp:taxon-name-part taxon-name-part-type="genus" reg="Sporothrix">Sporothrix</tp:taxon-name-part><tp:taxon-name-part taxon-name-part-type="species" reg="macroconidia">macroconidia</tp:taxon-name-part></tp:taxon-name></italic> sp. n. <bold>A, B</bold> Upper and reverse of cultures on 2% MEA 20 d after inoculation <bold>C–H</bold> conidiogenous cells of <italic><tp:taxon-name><tp:taxon-name-part taxon-name-part-type="genus" reg="Sporothrix">Sporothrix</tp:taxon-name-part></tp:taxon-name></italic>-like asexual state and conidia. Scale bars: 10 μm (<bold>C–H)</bold>.</p></caption><graphic xmlns:xlink="http://www.w3.org/1999/xlink" xlink:href="mycokeys-50-093-g015.jpg" position="float" orientation="portrait" xlink:type="simple" id="oo_292801.jpg"/></fig></tp:treatment-sec><tp:treatment-sec sec-type="description" id="SECID0EQ5AK"><title>Culture characteristics.</title><p>Colonies on 2% MEA medium slow growing in the dark, reaching 34 mm in diam. in 8 days at 25 °C, growth rate up to 5 mm/day at the fastest; colony margin smooth. Hyphae appressed to flocculose, white; reverse hyaline to pale yellowish. Optimal growth temperature 25 °C, little growth at 5 °C and 35 °C.</p></tp:treatment-sec><tp:treatment-sec sec-type="Known substrates and hosts" id="SECID0EV5AK"><title>Known substrates and hosts.</title><p>Galleries of <italic><tp:taxon-name><tp:taxon-name-part taxon-name-part-type="genus" reg="Tomicus">Tomicus</tp:taxon-name-part><tp:taxon-name-part taxon-name-part-type="species" reg="yunnanensis">yunnanensis</tp:taxon-name-part></tp:taxon-name></italic> and <italic><tp:taxon-name><tp:taxon-name-part taxon-name-part-type="genus" reg="Tomicus">T.</tp:taxon-name-part><tp:taxon-name-part taxon-name-part-type="species" reg="brevipilosus">brevipilosus</tp:taxon-name-part></tp:taxon-name></italic> in <italic><tp:taxon-name><tp:taxon-name-part taxon-name-part-type="genus" reg="Pinus">Pinus</tp:taxon-name-part><tp:taxon-name-part taxon-name-part-type="species" reg="yunnanensis">yunnanensis</tp:taxon-name-part></tp:taxon-name></italic> and <italic><tp:taxon-name><tp:taxon-name-part taxon-name-part-type="genus" reg="Pinus">P.</tp:taxon-name-part><tp:taxon-name-part taxon-name-part-type="species" reg="kesiya">kesiya</tp:taxon-name-part></tp:taxon-name></italic>.</p></tp:treatment-sec><tp:treatment-sec sec-type="Known insect vectors" id="SECID0EHABK"><title>Known insect vectors.</title><p><italic><tp:taxon-name><tp:taxon-name-part taxon-name-part-type="genus" reg="Tomicus">Tomicus</tp:taxon-name-part><tp:taxon-name-part taxon-name-part-type="species" reg="yunnanensis">yunnanensis</tp:taxon-name-part></tp:taxon-name></italic>, <italic><tp:taxon-name><tp:taxon-name-part taxon-name-part-type="genus" reg="Tomicus">T.</tp:taxon-name-part><tp:taxon-name-part taxon-name-part-type="species" reg="brevipilosus">brevipilosus</tp:taxon-name-part></tp:taxon-name></italic>.</p></tp:treatment-sec><tp:treatment-sec sec-type="distribution" id="SECID0EDBBK"><title>Known distribution.</title><p>Yunnan Province, China.</p></tp:treatment-sec><tp:treatment-sec sec-type="material" id="SECID0EIBBK"><title>Additional specimens examined.</title><p>CHINA, Yunnan, from <italic><tp:taxon-name><tp:taxon-name-part taxon-name-part-type="genus" reg="Tomicus">Tomicus</tp:taxon-name-part><tp:taxon-name-part taxon-name-part-type="species" reg="brevipilosus">brevipilosus</tp:taxon-name-part></tp:taxon-name></italic> galleries in <italic><tp:taxon-name><tp:taxon-name-part taxon-name-part-type="genus" reg="Pinus">Pinus</tp:taxon-name-part><tp:taxon-name-part taxon-name-part-type="species" reg="kesiya">kesiya</tp:taxon-name-part></tp:taxon-name></italic>, Dec. 2016, Jan. 2017, HM Wang, CFCC 52629 = CXY 1895, CFCC 52630 = CXY 1896.</p></tp:treatment-sec><tp:treatment-sec sec-type="notes" id="SECID0EECBK"><title>Note.</title><p><italic><tp:taxon-name><tp:taxon-name-part taxon-name-part-type="genus" reg="Sporothrix">Sporothrix</tp:taxon-name-part><tp:taxon-name-part taxon-name-part-type="species" reg="macroconidia">macroconidia</tp:taxon-name-part></tp:taxon-name></italic> is closely related to <italic><tp:taxon-name><tp:taxon-name-part taxon-name-part-type="genus" reg="Ophiostoma">O.</tp:taxon-name-part><tp:taxon-name-part taxon-name-part-type="species" reg="valdivianum">valdivianum</tp:taxon-name-part></tp:taxon-name></italic>, <italic><tp:taxon-name><tp:taxon-name-part taxon-name-part-type="genus" reg="Sporothrix">S.</tp:taxon-name-part><tp:taxon-name-part taxon-name-part-type="species" reg="bragantina">bragantina</tp:taxon-name-part></tp:taxon-name></italic>, <italic><tp:taxon-name><tp:taxon-name-part taxon-name-part-type="genus" reg="Sporothrix">S.</tp:taxon-name-part><tp:taxon-name-part taxon-name-part-type="species" reg="brunneoviolacea">brunneoviolacea</tp:taxon-name-part></tp:taxon-name></italic> and <italic><tp:taxon-name><tp:taxon-name-part taxon-name-part-type="genus" reg="Sporothrix">S.</tp:taxon-name-part><tp:taxon-name-part taxon-name-part-type="species" reg="fumea">fumea</tp:taxon-name-part></tp:taxon-name></italic> in phylogenetic analyses inferred from <abbrev xmlns:xlink="http://www.w3.org/1999/xlink" xlink:title="large subunit region" id="ABBRID0EBEBK" xlink:type="simple">LSU</abbrev>, <abbrev xmlns:xlink="http://www.w3.org/1999/xlink" xlink:title="internal transcribed spacer" id="ABBRID0EFEBK" xlink:type="simple">ITS</abbrev>, <italic><abbrev xmlns:xlink="http://www.w3.org/1999/xlink" xlink:title="β-tubulin gene" id="ABBRID0EKEBK" xlink:type="simple">TUB2</abbrev></italic> and <italic>CAL</italic> DNA sequence data. It differs from these species by its conidia, which are larger than those of the other four species, mostly 4.8–7.4 × 3.2–4.9 μm and 4–6 × 2 μm in <italic><tp:taxon-name><tp:taxon-name-part taxon-name-part-type="genus" reg="Ophiostoma">O.</tp:taxon-name-part><tp:taxon-name-part taxon-name-part-type="species" reg="valdivianum">valdivianum</tp:taxon-name-part></tp:taxon-name></italic> (<xref ref-type="bibr" rid="B3">Butin and Aquilar 1984</xref>), 4–6 × 2–2.5 μm in <italic><tp:taxon-name><tp:taxon-name-part taxon-name-part-type="genus" reg="Sporothrix">S.</tp:taxon-name-part><tp:taxon-name-part taxon-name-part-type="species" reg="bragantina">bragantina</tp:taxon-name-part></tp:taxon-name></italic> (<xref ref-type="bibr" rid="B65">Pfenning and Oberwinkler 1993</xref>), 3–7 × 1.5–3 μm in <italic><tp:taxon-name><tp:taxon-name-part taxon-name-part-type="genus" reg="Sporothrix">S.</tp:taxon-name-part><tp:taxon-name-part taxon-name-part-type="species" reg="brunneoviolacea">brunneoviolacea</tp:taxon-name-part></tp:taxon-name></italic> (<xref ref-type="bibr" rid="B52">Madrid et al. 2010</xref>) and 1.5–2.0 × 0.5–1.0 μm in <italic><tp:taxon-name><tp:taxon-name-part taxon-name-part-type="genus" reg="Sporothrix">S.</tp:taxon-name-part><tp:taxon-name-part taxon-name-part-type="species" reg="fumea">fumea</tp:taxon-name-part></tp:taxon-name></italic> (<xref ref-type="bibr" rid="B61">Nkuekam et al. 2012</xref>). In addition, a sexual state was observed <italic>in vitro</italic> for <italic><tp:taxon-name><tp:taxon-name-part taxon-name-part-type="genus" reg="Ophiostoma">O.</tp:taxon-name-part><tp:taxon-name-part taxon-name-part-type="species" reg="valdivianum">valdivianum</tp:taxon-name-part></tp:taxon-name></italic>, <italic><tp:taxon-name><tp:taxon-name-part taxon-name-part-type="genus" reg="Sporothrix">S.</tp:taxon-name-part><tp:taxon-name-part taxon-name-part-type="species" reg="bragantina">bragantina</tp:taxon-name-part></tp:taxon-name></italic> and <italic><tp:taxon-name><tp:taxon-name-part taxon-name-part-type="genus" reg="Sporothrix">S.</tp:taxon-name-part><tp:taxon-name-part taxon-name-part-type="species" reg="fumea">fumea</tp:taxon-name-part></tp:taxon-name></italic>, which was not observed in <italic><tp:taxon-name><tp:taxon-name-part taxon-name-part-type="genus" reg="Sporothrix">S.</tp:taxon-name-part><tp:taxon-name-part taxon-name-part-type="species" reg="macroconidia">macroconidia</tp:taxon-name-part></tp:taxon-name></italic> and <italic><tp:taxon-name><tp:taxon-name-part taxon-name-part-type="genus" reg="Sporothrix">S.</tp:taxon-name-part><tp:taxon-name-part taxon-name-part-type="species" reg="brunneoviolacea">brunneoviolacea</tp:taxon-name-part></tp:taxon-name></italic>.</p><p><italic><tp:taxon-name><tp:taxon-name-part taxon-name-part-type="genus" reg="Sporothrix">Sporothrix</tp:taxon-name-part><tp:taxon-name-part taxon-name-part-type="species" reg="macroconidia">macroconidia</tp:taxon-name-part></tp:taxon-name></italic> was found associated with <italic><tp:taxon-name><tp:taxon-name-part taxon-name-part-type="genus" reg="Tomicus">T.</tp:taxon-name-part><tp:taxon-name-part taxon-name-part-type="species" reg="yunnanensis">yunnanensis</tp:taxon-name-part></tp:taxon-name></italic> infesting <italic><tp:taxon-name><tp:taxon-name-part taxon-name-part-type="genus" reg="Pinus">P.</tp:taxon-name-part><tp:taxon-name-part taxon-name-part-type="species" reg="yunnanensis">yunnanensis</tp:taxon-name-part></tp:taxon-name></italic> and with <italic><tp:taxon-name><tp:taxon-name-part taxon-name-part-type="genus" reg="Tomicus">T.</tp:taxon-name-part><tp:taxon-name-part taxon-name-part-type="species" reg="brevipilosus">brevipilosus</tp:taxon-name-part></tp:taxon-name></italic> infesting <italic><tp:taxon-name><tp:taxon-name-part taxon-name-part-type="genus" reg="Pinus">P.</tp:taxon-name-part><tp:taxon-name-part taxon-name-part-type="species" reg="kesiya">kesiya</tp:taxon-name-part></tp:taxon-name></italic>. The other four similar species have <!--PageBreak -->very different ecology and known geographic distributions. <italic><tp:taxon-name><tp:taxon-name-part taxon-name-part-type="genus" reg="Sporothrix">Sporothrix</tp:taxon-name-part><tp:taxon-name-part taxon-name-part-type="species" reg="fumea">fumea</tp:taxon-name-part></tp:taxon-name></italic> was isolated from <italic><tp:taxon-name><tp:taxon-name-part taxon-name-part-type="genus" reg="Eucalyptus">Eucalyptus</tp:taxon-name-part><tp:taxon-name-part taxon-name-part-type="species" reg="cloeziana">cloeziana</tp:taxon-name-part></tp:taxon-name></italic> infested by <italic><tp:taxon-name><tp:taxon-name-part taxon-name-part-type="genus" reg="Phoracantha">Phoracantha</tp:taxon-name-part></tp:taxon-name></italic> beetles in South Africa (<xref ref-type="bibr" rid="B61">Nkuekam et al. 2012</xref>), whereas <italic><tp:taxon-name><tp:taxon-name-part taxon-name-part-type="genus" reg="Ophiostoma">O.</tp:taxon-name-part><tp:taxon-name-part taxon-name-part-type="species" reg="valdivianum">valdivianum</tp:taxon-name-part></tp:taxon-name></italic>, <italic><tp:taxon-name><tp:taxon-name-part taxon-name-part-type="genus" reg="Sporothrix">S.</tp:taxon-name-part><tp:taxon-name-part taxon-name-part-type="species" reg="bragantina">bragantina</tp:taxon-name-part></tp:taxon-name></italic> and <italic><tp:taxon-name><tp:taxon-name-part taxon-name-part-type="genus" reg="Sporothrix">S.</tp:taxon-name-part><tp:taxon-name-part taxon-name-part-type="species" reg="brunneoviolacea">brunneoviolacea</tp:taxon-name-part></tp:taxon-name></italic> were obtained from soil or <italic><tp:taxon-name><tp:taxon-name-part taxon-name-part-type="genus" reg="Nothofagus">Nothofagus</tp:taxon-name-part></tp:taxon-name></italic> in Europe and South America (<xref ref-type="bibr" rid="B3">Butin and Aquilar 1984</xref>, <xref ref-type="bibr" rid="B65">Pfenning and Oberwinkler 1993</xref>, <xref ref-type="bibr" rid="B52">Madrid et al. 2010</xref>).</p></tp:treatment-sec><ref-list><ref id="B3"><mixed-citation xmlns:xlink="http://www.w3.org/1999/xlink" xlink:type="simple"><person-group><name name-style="western"><surname>Butin</surname><given-names>H</given-names></name><name name-style="western"><surname>Aquilar</surname><given-names>M</given-names></name></person-group> (<year>1984</year>) <article-title>Blue-Stain <tp:taxon-name><tp:taxon-name-part taxon-name-part-type="kingdom">Fungi</tp:taxon-name-part></tp:taxon-name> on <tp:taxon-name><tp:taxon-name-part taxon-name-part-type="genus">Nothofagus</tp:taxon-name-part></tp:taxon-name> from Chile-Including Two New Species of <italic><tp:taxon-name><tp:taxon-name-part taxon-name-part-type="genus">Ceratocystis</tp:taxon-name-part></tp:taxon-name></italic> Ellis and Halst.</article-title><source>Journal of Phytopathology</source><volume>109</volume>(<issue>1</issue>): <fpage>80</fpage>–<lpage>89</lpage>. <ext-link xlink:type="simple" ext-link-type="doi" xlink:href="10.1111/j.1439-0434.1984.tb04233.x">https://doi.org/10.1111/j.1439-0434.1984.tb04233.x</ext-link></mixed-citation></ref><ref id="B65"><mixed-citation xmlns:xlink="http://www.w3.org/1999/xlink" xlink:type="simple"><person-group><name name-style="western"><surname>Pfenning</surname><given-names>L</given-names></name><name name-style="western"><surname>Oberwinkler</surname><given-names>F</given-names></name></person-group> (<year>1993</year>) <article-title><italic><tp:taxon-name><tp:taxon-name-part taxon-name-part-type="genus">Ophiostoma</tp:taxon-name-part><tp:taxon-name-part taxon-name-part-type="species">bragantinum</tp:taxon-name-part></tp:taxon-name></italic> n. sp., a possible teleomorph of <italic><tp:taxon-name><tp:taxon-name-part taxon-name-part-type="genus">Sporothrix</tp:taxon-name-part><tp:taxon-name-part taxon-name-part-type="species">inflata</tp:taxon-name-part></tp:taxon-name></italic>, found in Brazil.</article-title><source>Mycotaxon</source><volume>46</volume>: <fpage>381</fpage>–<lpage>385</lpage>.</mixed-citation></ref><ref id="B52"><mixed-citation xmlns:xlink="http://www.w3.org/1999/xlink" xlink:type="simple"><person-group><name name-style="western"><surname>Madrid</surname><given-names>H</given-names></name><name name-style="western"><surname>Gené</surname><given-names>J</given-names></name><name name-style="western"><surname>Cano</surname><given-names>J</given-names></name><name name-style="western"><surname>et</surname><given-names>al.</given-names></name></person-group> (<year>2010</year>) <article-title><italic><tp:taxon-name><tp:taxon-name-part taxon-name-part-type="genus">Sporothrix</tp:taxon-name-part><tp:taxon-name-part taxon-name-part-type="species">brunneoviolacea</tp:taxon-name-part></tp:taxon-name></italic> and <italic><tp:taxon-name><tp:taxon-name-part taxon-name-part-type="genus">Sporothrix</tp:taxon-name-part><tp:taxon-name-part taxon-name-part-type="species">dimorphospora</tp:taxon-name-part></tp:taxon-name></italic>, two new members of the <italic><tp:taxon-name><tp:taxon-name-part taxon-name-part-type="genus">Ophiostoma</tp:taxon-name-part><tp:taxon-name-part taxon-name-part-type="species">stenoceras</tp:taxon-name-part></tp:taxon-name></italic>-<italic><tp:taxon-name><tp:taxon-name-part taxon-name-part-type="genus">Sporothrix</tp:taxon-name-part><tp:taxon-name-part taxon-name-part-type="species">schenckii</tp:taxon-name-part></tp:taxon-name></italic> complex.</article-title><source>Mycologia</source><volume>102</volume>(<issue>5</issue>): <fpage>1193</fpage>–<lpage>1203</lpage>. <ext-link xlink:type="simple" ext-link-type="doi" xlink:href="10.3852/09-320">https://doi.org/10.3852/09-320</ext-link></mixed-citation></ref><ref id="B61"><mixed-citation xmlns:xlink="http://www.w3.org/1999/xlink" xlink:type="simple"><person-group><name name-style="western"><surname>Nkuekam</surname><given-names>G K</given-names></name><name name-style="western"><surname>de Beer</surname><given-names>Z W</given-names></name><name name-style="western"><surname>Wingfield</surname><given-names>M J</given-names></name><name name-style="western"><surname>et</surname><given-names>al.</given-names></name></person-group> (<year>2012</year>) <article-title>A diverse assemblage of <italic><tp:taxon-name><tp:taxon-name-part taxon-name-part-type="genus">Ophiostoma</tp:taxon-name-part></tp:taxon-name></italic> species, including two new taxa on eucalypt trees in South Africa.</article-title><source>Mycological progress</source><volume>11</volume>(<issue>2</issue>): <fpage>515</fpage>–<lpage>533</lpage>. <ext-link xlink:type="simple" ext-link-type="doi" xlink:href="10.1007/s11557-011-0767-9">https://doi.org/10.1007/s11557-011-0767-9</ext-link></mixed-citation></ref></ref-list></tp:taxon-treatment>
