# Supplementary material for: Differential patterns of ophiostomatoid fungal communities associated with three sympatric Tomicus species infesting pines in south-western China, with a description of four new species
Source: MycoKeys. 2019 Apr 9;50:93–133. doi: 10.3897/mycokeys.50.32653 (PMC6477840; doi:10.3897/mycokeys.50.32653)
Supplement: XML Treatment for Sporothrix pseudoabietina [file mycokeys.50.32653-treatment7.xml]

<!DOCTYPE tp:taxon-treatment
  PUBLIC "-//TaxonX//DTD Taxonomic Treatment Publishing DTD v0 20100105//EN" "tax-treatment-NSO.dtd">
<tp:taxon-treatment xmlns:tp="http://www.plazi.org/taxpub"><tp:treatment-meta><kwd-group><label>Taxon classification</label><kwd><named-content xmlns:xlink="http://www.w3.org/1999/xlink" content-type="kingdom">Fungi</named-content></kwd><kwd><named-content xmlns:xlink="http://www.w3.org/1999/xlink" content-type="order">Ophiostomatales</named-content></kwd><kwd><named-content xmlns:xlink="http://www.w3.org/1999/xlink" content-type="family">Ophiostomataceae</named-content></kwd></kwd-group><mixed-citation publication-type="journal"><person-group><name><surname>Min Wang</surname><given-names>Hui</given-names></name><name><surname>Wang</surname><given-names>Zheng</given-names></name><name><surname>Liu</surname><given-names>Fu</given-names></name><name><surname>Xu Wu</surname><given-names>Cheng</given-names></name><name><surname>Fang Zhang</surname><given-names>Su</given-names></name><name><surname>Kong</surname><given-names>Xiang Bo</given-names></name><name><surname>Decock</surname><given-names>Cony</given-names></name><name><surname>Lu</surname><given-names>Quan</given-names></name><name><surname>Zhang</surname><given-names>Zhen</given-names></name></person-group><article-title>Differential patterns of ophiostomatoid fungal communities associated with three sympatric <italic><tp:taxon-name><tp:taxon-name-part taxon-name-part-type="genus" reg="Tomicus">Tomicus</tp:taxon-name-part></tp:taxon-name></italic> species infesting pines in south-western China, with a description of four new species</article-title><source>MycoKeys</source><day>09</day><month>4</month><year>2019</year><volume>50</volume><fpage>93</fpage><lpage>133</lpage><pub-id pub-id-type="doi">10.3897/mycokeys.50.32653</pub-id></mixed-citation></tp:treatment-meta><tp:nomenclature><tp:taxon-name>
              <tp:taxon-name-part taxon-name-part-type="genus" reg="Sporothrix">Sporothrix</tp:taxon-name-part>
              <tp:taxon-name-part taxon-name-part-type="species" reg="pseudoabietina">pseudoabietina</tp:taxon-name-part>
              <object-id xmlns:xlink="http://www.w3.org/1999/xlink" content-type="mycobank" xlink:type="simple">MB828887</object-id>
            </tp:taxon-name><tp:taxon-authority>H. Wang, Q. Lu &amp; Z. Zhang</tp:taxon-authority><tp:taxon-status xmlns:xlink="http://www.w3.org/1999/xlink" xlink:type="simple">sp. n.</tp:taxon-status><xref ref-type="fig" rid="F16">Fig. 16</xref></tp:nomenclature><tp:treatment-sec sec-type="etymology" id="SECID0EHOBK"><title>Etymology.</title><p>‘<italic>pseudoabietina</italic>’ (Latin), referring to the phylogenetic affinities to <italic><tp:taxon-name><tp:taxon-name-part taxon-name-part-type="genus" reg="Sporothrix">S.</tp:taxon-name-part><tp:taxon-name-part taxon-name-part-type="species" reg="abietina">abietina</tp:taxon-name-part></tp:taxon-name></italic>.</p></tp:treatment-sec><tp:treatment-sec sec-type="material" id="SECID0ECPBK"><title>Type.</title><p><bold>CHINA</bold>, Yunnan, from <italic><tp:taxon-name><tp:taxon-name-part taxon-name-part-type="genus" reg="Tomicus">T.</tp:taxon-name-part><tp:taxon-name-part taxon-name-part-type="species" reg="minor">minor</tp:taxon-name-part></tp:taxon-name></italic> galleries in <italic><tp:taxon-name><tp:taxon-name-part taxon-name-part-type="genus" reg="Pinus">P.</tp:taxon-name-part><tp:taxon-name-part taxon-name-part-type="species" reg="yunnanensis">yunnanensis</tp:taxon-name-part></tp:taxon-name></italic>, Apr. 2017, HM Wang, holotype CXY 1937, culture ex-holotype CFCC 52626 = CXY 1937.</p></tp:treatment-sec><tp:treatment-sec sec-type="description" id="SECID0EAQBK"><title>Description.</title><p>Sexual form perithecial: on 2% MEA, <italic>perithecia</italic> superficial or partially immersed, with a globose base extending into a cylindrical neck, often terminated by ostiolar hyphae; bases (85–) 110–152 (–168) μm diam., black, the outer layer with dark brown hyphal ornamentation; apical neck mild to dark brown at the <!--PageBreak -->base, pale brown to pale yellow or hyaline toward the apex, straight or slightly curved, (172–) 560–985 (–1039) μm long, (37–) 41–62 (–78) μm wide at the base, (9.3–) 12.5–17.5 (–20) μm wide at the apex; <italic>ostiolar</italic> hyphae numerous, hyaline, divergent, (19.5–) 21.5–38.0 (–43) μm long; <italic>asci</italic> not seen; <italic>ascospores</italic> hyaline, 1-celled, orange-shaped in lateral view, ellipsoid in face view, circular in polar view, (2.9 –) 3.4–4.4 (–5.3) × (0.8–) 1.0–1.5 (–1.9) μm, without mucilaginous sheath.</p><p>Asexual form: <italic><tp:taxon-name><tp:taxon-name-part taxon-name-part-type="genus" reg="Sporothrix">Sporothrix</tp:taxon-name-part></tp:taxon-name></italic>-like. <italic>Conidiophores</italic> semi-macronematous to mononematous; <italic>conidiogenous cells</italic> hyaline, simple or loosely branched, smooth, bearing denticles disposed in a dense rachis (16.0–) 20.5–30.5 (–34.5) × (1.2–) 1.6–2.0 (–2.3) μm; <italic>conidia</italic> 1-celled, clavate, ellipsoid to ovoid, hyaline, (3.0–) 4.0–7.0 (–9.0) × (1.0–) 1.1–3.1 (–4.8) μm.</p><fig id="F16" position="float" orientation="portrait"><label>Figure 16.</label><caption><p>Morphological characters of <italic><tp:taxon-name><tp:taxon-name-part taxon-name-part-type="genus" reg="Sporothrix">Sporothrix</tp:taxon-name-part><tp:taxon-name-part taxon-name-part-type="species" reg="pseudoabietina">pseudoabietina</tp:taxon-name-part></tp:taxon-name></italic> sp. n. <bold>A, B</bold> upper and reverse of cultures on 2% MEA 20 d after inoculation <bold>C, D</bold> ostiolar hyphae present <bold>E, F</bold> perithecium <bold>G</bold> ascospores of sexual state <bold>H–I</bold> conidiogenous cells of <italic><tp:taxon-name><tp:taxon-name-part taxon-name-part-type="genus" reg="Sporothrix">Sporothrix</tp:taxon-name-part></tp:taxon-name></italic>-like asexual state and conidia. Scale bars: 20 μm (<bold>C, D)</bold>; 50 μm (<bold>E, F)</bold>; 10 μm (<bold>G–I)</bold>.</p></caption><graphic xmlns:xlink="http://www.w3.org/1999/xlink" xlink:href="mycokeys-50-093-g016.jpg" position="float" orientation="portrait" xlink:type="simple" id="oo_292802.jpg"/></fig></tp:treatment-sec><tp:treatment-sec sec-type="description" id="SECID0EOSBK"><title>Culture characteristics.</title><p>Colonies on 2% MEA slow growing in the dark, reaching 23 mm in diam. in 8 days at 25 °C, growth rate up to 2.5 mm/day at the fastest; colony margin smooth. Hyphae appressed to flocculose or floccose, white; reverse hyaline to pale yellowish. Optimal growth temperature 25 °C; very slow growth at 35 °C; no growth at 5 °C.</p></tp:treatment-sec><tp:treatment-sec sec-type="Known substrate and hosts" id="SECID0ETSBK"><title>Known substrate and hosts.</title><p>Galleries of <italic><tp:taxon-name><tp:taxon-name-part taxon-name-part-type="genus" reg="Tomicus">Tomicus</tp:taxon-name-part><tp:taxon-name-part taxon-name-part-type="species" reg="yunnanensis">yunnanensis</tp:taxon-name-part></tp:taxon-name></italic> and <italic><tp:taxon-name><tp:taxon-name-part taxon-name-part-type="genus" reg="Tomicus">T.</tp:taxon-name-part><tp:taxon-name-part taxon-name-part-type="species" reg="minor">minor</tp:taxon-name-part></tp:taxon-name></italic> in <italic><tp:taxon-name><tp:taxon-name-part taxon-name-part-type="genus" reg="Pinus">Pinus</tp:taxon-name-part><tp:taxon-name-part taxon-name-part-type="species" reg="yunnanensis">yunnanensis</tp:taxon-name-part></tp:taxon-name></italic>.</p></tp:treatment-sec><tp:treatment-sec sec-type="Known insect vectors" id="SECID0E1TBK"><title>Known insect vectors.</title><p><italic><tp:taxon-name><tp:taxon-name-part taxon-name-part-type="genus" reg="Tomicus">Tomicus</tp:taxon-name-part><tp:taxon-name-part taxon-name-part-type="species" reg="yunnanensis">yunnanensis</tp:taxon-name-part></tp:taxon-name></italic>, <italic><tp:taxon-name><tp:taxon-name-part taxon-name-part-type="genus" reg="Tomicus">T.</tp:taxon-name-part><tp:taxon-name-part taxon-name-part-type="species" reg="minor">minor</tp:taxon-name-part></tp:taxon-name></italic>.</p><!--PageBreak --></tp:treatment-sec><tp:treatment-sec sec-type="distribution" id="SECID0EXUBK"><title>Known distribution.</title><p>Yunnan Province, China.</p></tp:treatment-sec><tp:treatment-sec sec-type="Additional specimen examined" id="SECID0E3UBK"><title>Additional specimen examined.</title><p>CHINA, Yunnan, <italic><tp:taxon-name><tp:taxon-name-part taxon-name-part-type="genus" reg="Tomicus">Tomicus</tp:taxon-name-part><tp:taxon-name-part taxon-name-part-type="species" reg="minor">minor</tp:taxon-name-part></tp:taxon-name></italic> galleries in <italic><tp:taxon-name><tp:taxon-name-part taxon-name-part-type="genus" reg="Pinus">Pinus</tp:taxon-name-part><tp:taxon-name-part taxon-name-part-type="species" reg="yunnanensis">yunnanensis</tp:taxon-name-part></tp:taxon-name></italic>, Apr. 2017, HM Wang, CFCC 52627 = CXY 1938.</p></tp:treatment-sec><tp:treatment-sec sec-type="notes" id="SECID0EYVBK"><title>Note.</title><p><italic><tp:taxon-name><tp:taxon-name-part taxon-name-part-type="genus" reg="Sporothrix">Sporothrix</tp:taxon-name-part><tp:taxon-name-part taxon-name-part-type="species" reg="pseudoabietina">pseudoabietina</tp:taxon-name-part></tp:taxon-name></italic> is characterised by a perithecial sexual form and a <italic><tp:taxon-name><tp:taxon-name-part taxon-name-part-type="genus" reg="Sporothrix">Sporothrix</tp:taxon-name-part></tp:taxon-name></italic>-like asexual state. Multiple phylogenetic inferences (<abbrev xmlns:xlink="http://www.w3.org/1999/xlink" xlink:title="large subunit region" id="ABBRID0EQWBK" xlink:type="simple">LSU</abbrev>, <abbrev xmlns:xlink="http://www.w3.org/1999/xlink" xlink:title="internal transcribed spacer" id="ABBRID0EUWBK" xlink:type="simple">ITS</abbrev>, <italic><abbrev xmlns:xlink="http://www.w3.org/1999/xlink" xlink:title="β-tubulin gene" id="ABBRID0EZWBK" xlink:type="simple">TUB2</abbrev></italic> and <italic>CAL</italic>) showed that <italic><tp:taxon-name><tp:taxon-name-part taxon-name-part-type="genus" reg="Sporothrix">S.</tp:taxon-name-part><tp:taxon-name-part taxon-name-part-type="species" reg="pseudoabietina">pseudoabietina</tp:taxon-name-part></tp:taxon-name></italic> belonged to the <italic><tp:taxon-name><tp:taxon-name-part taxon-name-part-type="genus" reg="Sporothrix">S.</tp:taxon-name-part><tp:taxon-name-part taxon-name-part-type="species" reg="gossypina">gossypina</tp:taxon-name-part></tp:taxon-name></italic> complex, in which it is closely related to <italic><tp:taxon-name><tp:taxon-name-part taxon-name-part-type="genus" reg="Sporothrix">S.</tp:taxon-name-part><tp:taxon-name-part taxon-name-part-type="species" reg="abietina">abietina</tp:taxon-name-part></tp:taxon-name></italic>. However, it can be distinguished from this species, based on both morphological and physiological features. The conidia of <italic><tp:taxon-name><tp:taxon-name-part taxon-name-part-type="genus" reg="Sporothrix">S.</tp:taxon-name-part><tp:taxon-name-part taxon-name-part-type="species" reg="pseudoabietina">pseudoabietina</tp:taxon-name-part></tp:taxon-name></italic> (4.0–7.0 × 1.1–3.1 μm) are wider than those of <italic><tp:taxon-name><tp:taxon-name-part taxon-name-part-type="genus" reg="Sporothrix">S.</tp:taxon-name-part><tp:taxon-name-part taxon-name-part-type="species" reg="abietina">abietina</tp:taxon-name-part></tp:taxon-name></italic> (4–7.5 × 1–2 μm) (<xref ref-type="bibr" rid="B53">Marmolejo and Butin 1990</xref>). Perithecia are known from <italic><tp:taxon-name><tp:taxon-name-part taxon-name-part-type="genus" reg="Sporothrix">S.</tp:taxon-name-part><tp:taxon-name-part taxon-name-part-type="species" reg="abietina">abietina</tp:taxon-name-part></tp:taxon-name></italic> but only on natural substrates and not <italic>in vitro</italic> on artificial media, contrary to those from <italic><tp:taxon-name><tp:taxon-name-part taxon-name-part-type="genus" reg="Sporothrix">S.</tp:taxon-name-part><tp:taxon-name-part taxon-name-part-type="species" reg="pseudoabietina">pseudoabietina</tp:taxon-name-part></tp:taxon-name></italic>. The perithecial neck in <italic><tp:taxon-name><tp:taxon-name-part taxon-name-part-type="genus" reg="Sporothrix">S.</tp:taxon-name-part><tp:taxon-name-part taxon-name-part-type="species" reg="pseudoabietina">pseudoabietina</tp:taxon-name-part></tp:taxon-name></italic> is much longer than that of <italic><tp:taxon-name><tp:taxon-name-part taxon-name-part-type="genus" reg="Sporothrix">S.</tp:taxon-name-part><tp:taxon-name-part taxon-name-part-type="species" reg="abietina">abietina</tp:taxon-name-part></tp:taxon-name></italic>, <italic>viz.</italic> mostly 560–985 μm and 450–650 μm, respectively. Ostiolar hyphae of <italic><tp:taxon-name><tp:taxon-name-part taxon-name-part-type="genus" reg="Sporothrix">S.</tp:taxon-name-part><tp:taxon-name-part taxon-name-part-type="species" reg="abietina">abietina</tp:taxon-name-part></tp:taxon-name></italic> and <italic><tp:taxon-name><tp:taxon-name-part taxon-name-part-type="genus" reg="Sporothrix">S.</tp:taxon-name-part><tp:taxon-name-part taxon-name-part-type="species" reg="pseudoabietina">pseudoabietina</tp:taxon-name-part></tp:taxon-name></italic> also differ in number, numerous <italic>vs</italic> 7–10 and size, mostly 13–19 μm and in <italic><tp:taxon-name><tp:taxon-name-part taxon-name-part-type="genus" reg="Sporothrix">S.</tp:taxon-name-part><tp:taxon-name-part taxon-name-part-type="species" reg="pseudoabietina">pseudoabietina</tp:taxon-name-part></tp:taxon-name></italic> 21.5–38.0 μm (Fig. <xref ref-type="fig" rid="F11">11c, d</xref>). In addition, no growth of <italic><tp:taxon-name><tp:taxon-name-part taxon-name-part-type="genus" reg="Sporothrix">S.</tp:taxon-name-part><tp:taxon-name-part taxon-name-part-type="species" reg="abietina">abietina</tp:taxon-name-part></tp:taxon-name></italic> was observed at 35 °C, but <italic><tp:taxon-name><tp:taxon-name-part taxon-name-part-type="genus" reg="Sporothrix">S.</tp:taxon-name-part><tp:taxon-name-part taxon-name-part-type="species" reg="pseudoabietina">pseudoabietina</tp:taxon-name-part></tp:taxon-name></italic> can grow at 35 °C.</p><p>The hosts and geographic distributions of <italic><tp:taxon-name><tp:taxon-name-part taxon-name-part-type="genus" reg="Sporothrix">S.</tp:taxon-name-part><tp:taxon-name-part taxon-name-part-type="species" reg="pseudoabietina">pseudoabietina</tp:taxon-name-part></tp:taxon-name></italic> and <italic><tp:taxon-name><tp:taxon-name-part taxon-name-part-type="genus" reg="Sporothrix">S.</tp:taxon-name-part><tp:taxon-name-part taxon-name-part-type="species" reg="abietina">abietina</tp:taxon-name-part></tp:taxon-name></italic> are also very different. <italic><tp:taxon-name><tp:taxon-name-part taxon-name-part-type="genus" reg="Sporothrix">Sporothrix</tp:taxon-name-part><tp:taxon-name-part taxon-name-part-type="species" reg="pseudoabietina">pseudoabietina</tp:taxon-name-part></tp:taxon-name></italic> was found associated with <italic><tp:taxon-name><tp:taxon-name-part taxon-name-part-type="genus" reg="Tomicus">T.</tp:taxon-name-part><tp:taxon-name-part taxon-name-part-type="species" reg="minor">minor</tp:taxon-name-part></tp:taxon-name></italic> and <italic><tp:taxon-name><tp:taxon-name-part taxon-name-part-type="genus" reg="Tomicus">T.</tp:taxon-name-part><tp:taxon-name-part taxon-name-part-type="species" reg="yunnanensis">yunnanensis</tp:taxon-name-part></tp:taxon-name></italic> infecting <italic><tp:taxon-name><tp:taxon-name-part taxon-name-part-type="genus" reg="Pinus">P.</tp:taxon-name-part><tp:taxon-name-part taxon-name-part-type="species" reg="yunnanensis">yunnanensis</tp:taxon-name-part></tp:taxon-name></italic>, whereas <italic><tp:taxon-name><tp:taxon-name-part taxon-name-part-type="genus" reg="Sporothrix">S.</tp:taxon-name-part><tp:taxon-name-part taxon-name-part-type="species" reg="abietina">abietina</tp:taxon-name-part></tp:taxon-name></italic> was reported from <italic><tp:taxon-name><tp:taxon-name-part taxon-name-part-type="genus" reg="Abies">Abies</tp:taxon-name-part><tp:taxon-name-part taxon-name-part-type="species" reg="vejari">vejari</tp:taxon-name-part></tp:taxon-name></italic> attacked by <italic><tp:taxon-name><tp:taxon-name-part taxon-name-part-type="genus" reg="Pseudohylesinus">Pseudohylesinus</tp:taxon-name-part></tp:taxon-name></italic> sp. in Mexico (<xref ref-type="bibr" rid="B53">Marmolejo and Butin 1990</xref>).</p></tp:treatment-sec><tp:treatment-sec><!--Section generated to contain objects referenced in tp:taxon-treatment.--><fig id="F11" position="float" orientation="portrait"><label>Figure 11.</label><caption><p>Morphological characters of <italic><tp:taxon-name><tp:taxon-name-part taxon-name-part-type="genus" reg="Graphilbum">Graphilbum</tp:taxon-name-part><tp:taxon-name-part taxon-name-part-type="species" reg="anningense">anningense</tp:taxon-name-part></tp:taxon-name></italic> sp. n. <bold>A, B</bold> Upper and reverse of cultures on 2% MEA 8 d after inoculation <bold>C, D, G</bold> conidiogenous cells of <tp:taxon-name><tp:taxon-name-part taxon-name-part-type="genus" reg="Pesotum">Pesotum</tp:taxon-name-part></tp:taxon-name>-like macronematal asexual state and conidia <bold>E, F, H</bold> conidiogenous cells of <italic><tp:taxon-name><tp:taxon-name-part taxon-name-part-type="genus" reg="Hyalorhinocladiella">Hyalorhinocladiella</tp:taxon-name-part></tp:taxon-name></italic>-like asexual state and conidia. Scale bars: 50 μm (<bold>C)</bold>; 20 μm (<bold>D)</bold>; 10 μm (<bold>E–H)</bold>.</p></caption><graphic xmlns:xlink="http://www.w3.org/1999/xlink" xlink:href="mycokeys-50-093-g011.jpg" position="float" orientation="portrait" xlink:type="simple" id="oo_292797.jpg"/></fig></tp:treatment-sec><ref-list><ref id="B53"><mixed-citation xmlns:xlink="http://www.w3.org/1999/xlink" xlink:type="simple"><person-group><name name-style="western"><surname>Marmolejo</surname><given-names>JG</given-names></name><name name-style="western"><surname>Butin</surname><given-names>H</given-names></name></person-group> (<year>1990</year>) <article-title>New conifer-inhabiting species of <italic><tp:taxon-name><tp:taxon-name-part taxon-name-part-type="genus">Ophiostoma</tp:taxon-name-part></tp:taxon-name></italic> and <italic><tp:taxon-name><tp:taxon-name-part taxon-name-part-type="genus">Ceratocystiopsis</tp:taxon-name-part></tp:taxon-name></italic> (<tp:taxon-name><tp:taxon-name-part taxon-name-part-type="class">Ascomycetes</tp:taxon-name-part></tp:taxon-name>, <tp:taxon-name><tp:taxon-name-part taxon-name-part-type="order">Microascales</tp:taxon-name-part></tp:taxon-name>) from Mexico.</article-title><source>Sydowia</source><volume>42</volume>: <fpage>193</fpage>–<lpage>199</lpage>.</mixed-citation></ref></ref-list></tp:taxon-treatment>
